# Supplementary material for: Genome-Wide Identification, Evolution, and Expression Characterization of the Pepper (Capsicum spp.) MADS-box Gene Family
Source: Genes (Basel). 2022 Nov 6;13(11):2047. doi: 10.3390/genes13112047 (PMC9690561; doi:10.3390/genes13112047)
Supplement: Supplementary file 1 [file genes-13-02047-s001.zip › Table S1.xlsx]

## Sheet: Sheet1
Table S1. Primer information used in this study
Gene	Forword primer sequence	Reverse primer sequence	use
CaMADS105	TCACTTGAGAGGCAGCTTGA	TGCCGTAGTCCACATCTTGT	q-PCR
CaMADS74	TGGAGGAGGAGCAAGAACAA	CCCCTTGTCTGCTCAAACAC	q-PCR
CaMADS26	AAGAATCCTCCAAACTGCGC	ACTCCCTGGCATCAAGTTCA	q-PCR
CaMADS30	TGGAGATGAGTTGGGACCTC	CCATGGTTGTTGCAGGTTGT	q-PCR
CaMADS61	CTTCTGGGAGGAGGCTATGG	AAGATCTCAGACTGCTTGGC	q-PCR
CaMADS63	TGTGCTTTGTGATGCTGAGG	TGTTCCAGAGTCCAGCTTCC	q-PCR
CaUBI3	TGTCCATCTGCTCTCTGTTG	CACCCCAAGCACAATAAGAC	q-PCR
CaAP1	CGGAATTCATGGGGAGGGGTAGGGT	CGGGATCCTCACACTTTGTTGTGGACA	Y2H
CaAG	CGGAATTCATGGACTTCCAAAGTGATCTA	CGGGATCCTCACACTAGTTGAAGAGGGG	Y2H
CaSVP	AACTGCAGATGGCAAGAGAGAAGATAAAG	CGGGATCCTTACCCTAGCTTCAAAGATGT	Y2H
CaSEP3	CGGAATTCATGGGAAGGGGTAGGGTT	CGGGATCCTCAAGGCAACCAGCCAGC	Y2H
