# Supplementary material for: Genome-Wide Identification, Evolution, and Expression Characterization of the Pepper (Capsicum spp.) MADS-box Gene Family
Source: Genes (Basel). 2022 Nov 6;13(11):2047. doi: 10.3390/genes13112047 (PMC9690561; doi:10.3390/genes13112047)
Supplement: Supplementary file 1 [file genes-13-02047-s001.zip › Table S2.xlsx]

## Sheet: Capsicum annuum
Table S2. Information of MADS-box genes identified in Capsicum annuum
Gene name	Gene Locus	chromosome	protein			Subcellular localization	Type
			Length (aa)	MW (kDa)	PI
CaMADS1	TC.CA.PGAv.1.6.scaffold981.57	chr01	213	24626.3	9.38	Nuclear	MIKC
CaMADS2	TC.CA.PGAv.1.6.scaffold1058.17	chr01	170	19510.2	9.05	Nuclear	M alpha
CaMADS3	TC.CA.PGAv.1.6.scaffold1058.19	chr01	89	10023.2	8.04	Nuclear	M alpha
CaMADS4	TC.CA.PGAv.1.6.scaffold1058.21	chr01	170	19428	8.58	Nuclear	M alpha
CaMADS5	TC.CA.PGAv.1.6.scaffold1058.22	chr01	170	19623.4	9.05	Nuclear	M alpha
CaMADS6	TC.CA.PGAv.1.6.scaffold1058.23	chr01	170	19460.1	9.38	Nuclear	M alpha
CaMADS7	TC.CA.PGAv.1.6.scaffold1178.11	chr01	170	19689.4	9.03	Nuclear	M alpha
CaMADS8	TC.CA.PGAv.1.6.scaffold1561.4	chr01	269	30782.2	9.43	Nuclear	MIKC
CaMADS9	TC.CA.PGAv.1.6.scaffold1561.3	chr01	158	18396.9	6.86	Nuclear	MIKC
CaMADS10	TC.CA.PGAv.1.6.scaffold1561.1	chr01	61	6992.2	10.94	Nuclear	M delta
CaMADS11	TC.CA.PGAv.1.6.scaffold170.68	chr01	221	25379.2	9.28	Nuclear	MIKC
CaMADS12	TC.CA.PGAv.1.6.scaffold651.9	chr01	395	44460	8.44	Nuclear	M gamma
CaMADS13	TC.CA.PGAv.1.6.scaffold651.8	chr01	317	35940.1	5.5	Nuclear	M gamma
CaMADS14	TC.CA.PGAv.1.6.scaffold714.15	chr01	193	22167.7	9.3	Nuclear	M alpha
CaMADS15	TC.CA.PGAv.1.6.scaffold226.6	chr01	317	35816	5.68	Nuclear	M gamma
CaMADS16	TC.CA.PGAv.1.6.scaffold421.9	chr01	339	38897.1	5.55	Nuclear	M delta
CaMADS17	TC.CA.PGAv.1.6.scaffold100.9	chr01	240	27748.5	8.87	Nuclear	MIKC
CaMADS18	TC.CA.PGAv.1.6.scaffold909.15	chr01	233	26711	5.54	Nuclear	MIKC
CaMADS19	TC.CA.PGAv.1.6.scaffold700.2	chr01	185	20321.4	6.3	Nuclear	M gamma
CaMADS20	TC.CA.PGAv.1.6.scaffold911.28	chr01	237	26803.6	9.44	Nuclear	M gamma
CaMADS21	TC.CA.PGAv.1.6.scaffold215.12	chr02	65	7553.71	6.55	Nuclear	MIKC
CaMADS22	TC.CA.PGAv.1.6.scaffold252.6	chr02	105	11651.2	8.93	Nuclear	M alpha
CaMADS23	TC.CA.PGAv.1.6.scaffold252.7	chr02	105	11554.1	8.89	Nuclear	M alpha
CaMADS24	TC.CA.PGAv.1.6.scaffold93.50	chr02	242	28198.3	9.3	Nuclear	MIKC
CaMADS25	TC.CA.PGAv.1.6.scaffold257.130	chr02	164	19350.9	9.48	Nuclear	MIKC
CaMADS26	TC.CA.PGAv.1.6.scaffold411.1	chr02	247	28634.3	9.48	Nuclear	MIKC
CaMADS27	TC.CA.PGAv.1.6.scaffold1238.8	chr02	661	74021.5	5.1	Nuclear	M beta
CaMADS28	TC.CA.PGAv.1.6.scaffold358.12	chr02	62	7270.51	10.29	Nuclear	M alpha
CaMADS29	TC.CA.PGAv.1.6.scaffold1061.37	chr02	233	27135.9	9.32	Nuclear	MIKC
CaMADS30	TC.CA.PGAv.1.6.scaffold497.74	chr02	248	28508.4	9.32	Nuclear	MIKC
CaMADS31	TC.CA.PGAv.1.6.scaffold497.73	chr02	246	28420.2	8.24	Nuclear	MIKC
CaMADS32	TC.CA.PGAv.1.6.scaffold952.1	chr03	162	18328.9	8.73	Nuclear	M alpha
CaMADS33	TC.CA.PGAv.1.6.scaffold1182.1	chr03	83	9971.71	9.95	Nuclear	M delta
CaMADS34	TC.CA.PGAv.1.6.scaffold637.9	chr03	156	17899.4	5.83	Nuclear	M alpha
CaMADS35	TC.CA.PGAv.1.6.scaffold861.2	chr03	114	13228.2	9.94	Nuclear	M delta
CaMADS36	TC.CA.PGAv.1.6.scaffold338.45	chr03	242	27497	8.63	Extracellular	M alpha
CaMADS37	TC.CA.PGAv.1.6.scaffold1592.4	chr03	245	28227	8.94	Nuclear	MIKC
CaMADS38	TC.CA.PGAv.1.6.scaffold1592.5	chr03	247	28669.2	8.98	Nuclear	MIKC
CaMADS39	TC.CA.PGAv.1.6.scaffold843.1	chr03	176	20610.6	6.86	Nuclear	M gamma
CaMADS40	TC.CA.PGAv.1.6.scaffold843.2	chr03	179	20951.1	6.01	Nuclear	M gamma
CaMADS41	TC.CA.PGAv.1.6.scaffold843.3	chr03	179	21218.4	6.02	Nuclear	M gamma
CaMADS42	TC.CA.PGAv.1.6.scaffold438.121	chr03	111	12570.5	8.32	Nuclear	M alpha
CaMADS43	TC.CA.PGAv.1.6.scaffold638.76	chr04	190	21294.5	6.83	Nuclear	M alpha
CaMADS44	TC.CA.PGAv.1.6.scaffold638.39	chr04	181	20917.6	6.35	Nuclear	M alpha
CaMADS45	TC.CA.PGAv.1.6.scaffold102.2	chr04	65	7385.88	10.09	Nuclear	M delta
CaMADS46	TC.CA.PGAv.1.6.scaffold716.8	chr04	86	10459	7.86	Nuclear	MIKC
CaMADS47	TC.CA.PGAv.1.6.scaffold716.7	chr04	60	6813	10.29	Nuclear	M delta
CaMADS48	TC.CA.PGAv.1.6.scaffold744.6	chr04	202	23022	6.17	Nuclear	M alpha
CaMADS49	TC.CA.PGAv.1.6.scaffold517.21	chr04	81	9312.13	10.24	Nuclear	M delta
CaMADS50	TC.CA.PGAv.1.6.scaffold475.33	chr04	244	27325.3	5.39	Nuclear	MIKC
CaMADS51	TC.CA.PGAv.1.6.scaffold723.9	chr04	463	52166.3	7.76	Nuclear	MIKC
CaMADS52	TC.CA.PGAv.1.6.scaffold1054.7	chr04	338	38780.4	5.51	Nuclear	M alpha
CaMADS53	TC.CA.PGAv.1.6.scaffold851.17	chr04	154	17194.5	7.89	Nuclear	MIKC
CaMADS54	TC.CA.PGAv.1.6.scaffold263.6	chr05	189	21836	9.34	Nuclear	MIKC
CaMADS55	TC.CA.PGAv.1.6.scaffold1184.14	chr05	160	18865.1	9.42	Nuclear	M gamma
CaMADS56	TC.CA.PGAv.1.6.scaffold1392.11	chr05	160	19008.4	9.72	Nuclear	M gamma
CaMADS57	TC.CA.PGAv.1.6.scaffold765.44	chr05	85	9932.68	9.52	Nuclear	M gamma
CaMADS58	TC.CA.PGAv.1.6.scaffold765.41	chr05	289	32992.8	5.92	Nuclear	M gamma
CaMADS59	TC.CA.PGAv.1.6.scaffold111.13	chr06	67	7776.27	9.51	Nuclear	M gamma
CaMADS60	TC.CA.PGAv.1.6.scaffold111.33	chr06	90	10309.2	9.61	Nuclear	M alpha
CaMADS61	TC.CA.PGAv.1.6.scaffold531.15	chr06	215	25129.7	8.74	Nuclear	MIKC
CaMADS62	TC.CA.PGAv.1.6.scaffold2092.1	chr06	180	20574.5	9.3	Nuclear	M alpha
CaMADS63	TC.CA.PGAv.1.6.scaffold587.54	chr06	251	28947.6	9.1	Nuclear	MIKC
CaMADS64	TC.CA.PGAv.1.6.scaffold763.1	chr07	107	12033.4	6.26	Nuclear	M alpha
CaMADS65	TC.CA.PGAv.1.6.scaffold763.2	chr07	107	11942.6	5.47	Nuclear	M alpha
CaMADS66	TC.CA.PGAv.1.6.scaffold86.16	chr07	198	22289.3	5.17	Nuclear	M alpha
CaMADS67	TC.CA.PGAv.1.6.scaffold86.18	chr07	89	10126.6	9.41	Nuclear	M alpha
CaMADS68	TC.CA.PGAv.1.6.scaffold86.20	chr07	242	27252.1	6.84	Nuclear	M alpha
CaMADS69	TC.CA.PGAv.1.6.scaffold1467.3	chr07	189	21028.3	9.51	Nuclear	M alpha
CaMADS70	TC.CA.PGAv.1.6.scaffold248.24	chr07	224	25839.9	9.37	Nuclear	M beta
CaMADS71	TC.CA.PGAv.1.6.scaffold585.57	chr07	255	29317.9	9.31	Nuclear	MIKC
CaMADS72	TC.CA.PGAv.1.6.scaffold337.169	chr07	103	11940.1	9.88	Nuclear	M beta
CaMADS73	TC.CA.PGAv.1.6.scaffold337.111	chr07	258	29909.1	6.85	Nuclear	M beta
CaMADS74	TC.CA.PGAv.1.6.scaffold348.10	chr08	212	24964.5	8.49	Nuclear	MIKC
CaMADS75	TC.CA.PGAv.1.6.scaffold78.119	chr08	147	16633.9	5.16	Nuclear	M alpha
CaMADS76	TC.CA.PGAv.1.6.scaffold134.188	chr08	170	18783	9.82	Nuclear	M alpha
CaMADS77	TC.CA.PGAv.1.6.scaffold134.190	chr08	157	17801.2	6.37	Nuclear	M alpha
CaMADS78	TC.CA.PGAv.1.6.scaffold134.193	chr08	179	19963.5	9.64	Nuclear	M alpha
CaMADS79	TC.CA.PGAv.1.6.scaffold1038.23	chr09	86	9513.79	8.93	Extracellular	M alpha
CaMADS80	TC.CA.PGAv.1.6.scaffold1038.24	chr09	152	17495.8	5.34	Nuclear	M alpha
CaMADS81	TC.CA.PGAv.1.6.scaffold1038.25	chr09	183	20717.5	6.53	Nuclear	M alpha
CaMADS82	TC.CA.PGAv.1.6.scaffold1038.26	chr09	183	20747.3	5.3	Nuclear	M alpha
CaMADS83	TC.CA.PGAv.1.6.scaffold1038.27	chr09	176	19924.6	6.32	Nuclear	M alpha
CaMADS84	TC.CA.PGAv.1.6.scaffold900.1	chr09	177	20278	6.76	Nuclear	M alpha
CaMADS85	TC.CA.PGAv.1.6.scaffold1448.3	chr09	78	9005.63	9.96	Nuclear	M delta
CaMADS86	TC.CA.PGAv.1.6.scaffold1448.4	chr09	117	13841.8	6.96	Nuclear	MIKC
CaMADS87	TC.CA.PGAv.1.6.scaffold1676.13	chr09	148	17047.5	9.1	Nuclear	M alpha
CaMADS88	TC.CA.PGAv.1.6.scaffold1676.12	chr09	164	19020.8	9.57	Nuclear	M alpha
CaMADS89	TC.CA.PGAv.1.6.scaffold1676.10	chr09	164	18993.8	9.48	Nuclear	M alpha
CaMADS90	TC.CA.PGAv.1.6.scaffold478.14	chr09	174	19774.3	6.85	Nuclear	M alpha
CaMADS91	TC.CA.PGAv.1.6.scaffold478.11	chr09	208	24072.2	6.25	Nuclear	M alpha
CaMADS92	TC.CA.PGAv.1.6.scaffold478.9	chr09	175	20044.7	9.12	Nuclear	M alpha
CaMADS93	TC.CA.PGAv.1.6.scaffold377.22	chr09	174	19977.5	7.85	Nuclear	M alpha
CaMADS94	TC.CA.PGAv.1.6.scaffold713.14	chr09	94	10831.7	9.89	Nuclear	M alpha
CaMADS95	TC.CA.PGAv.1.6.scaffold713.15	chr09	176	20197.8	9.02	Extracellular	M alpha
CaMADS96	TC.CA.PGAv.1.6.scaffold713.23	chr09	176	20355.1	9.49	Extracellular	M alpha
CaMADS97	TC.CA.PGAv.1.6.scaffold782.17	chr10	216	25309.4	9.38	Nuclear	M gamma
CaMADS98	TC.CA.PGAv.1.6.scaffold91.15	chr10	59	6851.11	10.13	Nuclear	M delta
CaMADS99	TC.CA.PGAv.1.6.scaffold1665.3	chr10	216	23990.5	8.56	Nuclear	MIKC
CaMADS100	TC.CA.PGAv.1.6.scaffold1021.29	chr11	180	21383.2	6.66	Nuclear	MIKC
CaMADS101	TC.CA.PGAv.1.6.scaffold1021.30	chr11	243	27949.5	7.06	Nuclear	MIKC
CaMADS102	TC.CA.PGAv.1.6.scaffold1596.5	chr11	248	29251.8	5.62	Nuclear	M gamma
CaMADS103	TC.CA.PGAv.1.6.scaffold58.41	chr11	147	16659.3	9.54	Nuclear	M alpha
CaMADS104	TC.CA.PGAv.1.6.scaffold58.40	chr11	171	19042.6	9	Nuclear	M alpha
CaMADS105	TC.CA.PGAv.1.6.scaffold13.5	chr11	241	27570.3	8.82	Nuclear	MIKC
CaMADS106	TC.CA.PGAv.1.6.scaffold13.15	chr11	87	9751.3	10.35	Nuclear	M delta
CaMADS107	TC.CA.PGAv.1.6.scaffold13.17	chr11	591	66132.4	4.51	Nuclear	M alpha
CaMADS108	TC.CA.PGAv.1.6.scaffold1344.4	chr12	126	14357	4.57	Nuclear	MIKC
CaMADS109	TC.CA.PGAv.1.6.scaffold1344.3	chr12	64	7381.5	9.84	Nuclear	M alpha
CaMADS110	TC.CA.PGAv.1.6.scaffold1843.5	chr12	161	18839.8	7.82	Nuclear	M alpha
CaMADS111	TC.CA.PGAv.1.6.scaffold730.2	chr12	257	29316.9	9.08	Nuclear	M alpha
CaMADS112	TC.CA.PGAv.1.6.scaffold730.5	chr12	138	15594	9.27	Nuclear	M alpha
CaMADS113	TC.CA.PGAv.1.6.scaffold730.7	chr12	186	20766.8	9.59	Nuclear	M alpha
CaMADS114	TC.CA.PGAv.1.6.scaffold730.8	chr12	225	25527.6	5.59	Nuclear	M alpha
CaMADS115	TC.CA.PGAv.1.6.scaffold730.11	chr12	234	26508.7	9.77	Nuclear	M alpha
CaMADS116	TC.CA.PGAv.1.6.scaffold730.15	chr12	224	25297.4	5.99	Nuclear	M alpha
CaMADS117	TC.CA.PGAv.1.6.scaffold730.19	chr12	188	21655.6	6.85	Nuclear	M alpha
CaMADS118	TC.CA.PGAv.1.6.scaffold730.20	chr12	193	21886.3	9.3	Nuclear	M alpha
CaMADS119	TC.CA.PGAv.1.6.scaffold730.22	chr12	161	18443.7	8.71	Nuclear	M alpha
CaMADS120	TC.CA.PGAv.1.6.scaffold730.23	chr12	223	25177.8	8.95	Nuclear	M alpha
CaMADS121	TC.CA.PGAv.1.6.scaffold730.24	chr12	280	32188.2	6.61	Nuclear	M alpha
CaMADS122	TC.CA.PGAv.1.6.scaffold730.26	chr12	223	25167.7	9.1	Nuclear	M alpha
CaMADS123	TC.CA.PGAv.1.6.scaffold730.27	chr12	189	21414.2	4.77	Nuclear	M alpha
CaMADS124	TC.CA.PGAv.1.6.scaffold730.28	chr12	146	16696.2	8.75	Nuclear	M alpha
CaMADS125	TC.CA.PGAv.1.6.scaffold1940.3	chr12	198	22167.5	9.13	Nuclear	M alpha
CaMADS126	TC.CA.PGAv.1.6.scaffold26.37	chr12	64	7256.46	10.21	Nuclear	M delta
CaMADS127	TC.CA.PGAv.1.6.scaffold683.2	chr12	195	22516	8.74	Nuclear	MIKC
CaMADS128	TC.CA.PGAv.1.6.scaffold683.4	chr12	195	22478.7	9.22	Nuclear	MIKC
CaMADS129	TC.CA.PGAv.1.6.scaffold683.5	chr12	190	21874.5	9.81	Nuclear	MIKC
CaMADS130	TC.CA.PGAv.1.6.scaffold683.7	chr12	204	23902.5	8.26	Nuclear	MIKC
CaMADS131	TC.CA.PGAv.1.6.scaffold683.10	chr12	124	14474.4	5.38	Nuclear	MIKC
CaMADS132	TC.CA.PGAv.1.6.scaffold683.11	chr12	68	7739.16	9.76	Nuclear	M delta
CaMADS133	TC.CA.PGAv.1.6.scaffold1122.4	chr12	62	7182.56	10.69	Nuclear	M delta
CaMADS134	TC.CA.PGAv.1.6.scaffold1122.3	chr12	192	22368.7	8.4	Nuclear	M delta
CaMADS135	TC.CA.PGAv.1.6.scaffold1104.14	chr12	79	8767.13	10.21	Nuclear	M alpha
CaMADS136	TC.CA.PGAv.1.6.scaffold1104.15	chr12	214	24543.1	9.38	Nuclear	MIKC
CaMADS137	TC.CA.PGAv.1.6.scaffold322.8	CAv1.2.scaffold361619	177	19797	8.91	Nuclear	M alpha
CaMADS138	TC.CA.PGAv.1.6.scaffold504.1	CAv1.2.scaffold18669	211	23143.7	9.45	Nuclear	M alpha
CaMADS139	TC.CA.PGAv.1.6.scaffold504.2	CA1.2.scaffold25098	226	24516.4	9.16	Extracellular	M alpha
CaMADS140	TC.CA.PGAv.1.6.scaffold504.4	CAv1.2.scaffold45676	212	23600.3	9.91	Nuclear	M alpha
CaMADS141	TC.CA.PGAv.1.6.scaffold504.5	CAv1.2.scaffold48196	256	28737.1	9.96	Nuclear	M alpha
CaMADS142	TC.CA.PGAv.1.6.scaffold504.6	CAv1.2.scaffold67056	291	33352.6	5.54	Nuclear	M alpha
CaMADS143	TC.CA.PGAv.1.6.scaffold504.7	CAv1.2.scaffold76659	201	22991.2	9.49	Nuclear	M alpha
CaMADS144	TC.CA.PGAv.1.6.scaffold504.11	CAv1.2.scaffold236125	69	7705.08	10.02	Extracellular	M alpha
CaMADS145	TC.CA.PGAv.1.6.scaffold504.12	CAv1.2.scaffold259840	214	23683.3	9.34	Nuclear	M alpha
CaMADS146	TC.CA.PGAv.1.6.scaffold504.13	CAv1.2.scaffold265030	210	23053.3	8.96	Nuclear	M alpha
CaMADS147	TC.CA.PGAv.1.6.scaffold504.38	CAv1.2.scaffold723779	173	19942.5	6.97	Nuclear	MIKC
CaMADS148	TC.CA.PGAv.1.6.scaffold523.13	CAv1.2.scaffold350545	222	25293.6	9.13	Nuclear	MIKC
CaMADS149	TC.CA.PGAv.1.6.scaffold606.84	CAv1.2.scaffold157842	173	19326.3	8.86	Nuclear	M alpha
CaMADS150	TC.CA.PGAv.1.6.scaffold606.85	CAv1.2.scaffold159223	223	24687.1	9.1	Nuclear	M alpha
CaMADS151	TC.CA.PGAv.1.6.scaffold798.34	CAv1.2.scaffold423019	129	15077.3	8.87	Nuclear	M beta
CaMADS152	TC.CA.PGAv.1.6.scaffold855.4	CAv1.2.scaffold176466	308	35128.9	8.13	Nuclear	M beta
CaMADS153	TC.CA.PGAv.1.6.scaffold866.34	CAv1.2.scaffold994152	187	21710.5	5.46	Nuclear	M alpha
CaMADS154	TC.CA.PGAv.1.6.scaffold866.36	CAv1.2.scaffold100290	113	13085.8	8.69	Extracellular	M alpha
CaMADS155	TC.CA.PGAv.1.6.scaffold866.37	CAv1.2.scaffold102045	176	20358	6.76	Nuclear	M alpha
CaMADS156	TC.CA.PGAv.1.6.scaffold866.40	CAv1.2.scaffold102880	176	20352.2	8.87	Nuclear	M alpha
CaMADS157	TC.CA.PGAv.1.6.scaffold1041.22	CAv1.2.scaffold254920	196	22697.1	8.86	Nuclear	M alpha
CaMADS158	TC.CA.PGAv.1.6.scaffold1091.1	CAv1.2.scaffold76214	241	27760.3	7.78	Nuclear	MIKC
CaMADS159	TC.CA.PGAv.1.6.scaffold1248.14	CAv1.2.scaffold381000	213	24094.2	5.2	Nuclear	M gamma
CaMADS160	TC.CA.PGAv.1.6.scaffold1352.5	CAv1.2.scaffold42902	105	11861.1	9.4	Nuclear	M alpha
CaMADS161	TC.CA.PGAv.1.6.scaffold1352.8	CAv1.2.scaffold101239	261	30475	9.5	Nuclear	M alpha
CaMADS162	TC.CA.PGAv.1.6.scaffold2165.2	CAv1.2.scaffold15687	184	20828.9	7.03	Nuclear	M alpha
CaMADS163	TC.CA.PGAv.1.6.scaffold2165.3	CAv1.2.scaffold23237	199	22090.4	9.84	Nuclear	M alpha
CaMADS164	TC.CA.PGAv.1.6.scaffold2199.1	CAv1.2.scaffold84449	199	22629.2	9.73	Nuclear	M alpha
CaMADS165	TC.CA.PGAv.1.6.scaffold2199.2	CAv1.2.scaffold45521	147	16433.8	8.44	Nuclear	M alpha
CaMADS166	TC.CA.PGAv.1.6.scaffold2433.1	CAv1.2.scaffold96601	199	22615.2	9.65	Nuclear	M alpha
CaMADS167	TC.CA.PGAv.1.6.scaffold2433.2	CAv1.2.scaffold17648	441	50452.6	9.3	Extracellular	M alpha
CaMADS168	TC.CA.PGAv.1.6.scaffold2471.1	CAv1.2.scaffold20649	94	10656.4	9.18	Nuclear	M alpha
CaMADS169	TC.CA.PGAv.1.6.scaffold2471.2	CAv1.2.scaffold77178	209	23443.1	9.95	Nuclear	M alpha
CaMADS170	TC.CA.PGAv.1.6.scaffold2637.1	CAv1.2.scaffold37138	524	59184.2	8.88	Extracellular	M alpha
CaMADS171	TC.CA.PGAv.1.6.scaffold3954.1	CAv1.2.scaffold30323	62	7246.31	9.84	Nuclear	M alpha
CaMADS172	TC.CA.PGAv.1.6.scaffold4508.1	CAv1.2.scaffold11541	179	20061.9	7.02	Nuclear	M alpha
CaMADS173	TC.CA.PGAv.1.6.scaffold6731.1	CAv1.2.scaffold48388	134	15137.5	10.01	Nuclear	M alpha
CaMADS174	TC.CA.PGAv.1.6.scaffold7478.1	CAv1.2.scaffold11471	76	8763.57	9.94	Nuclear	M alpha

## Sheet:  Capsicum baccatum
Table S2. Information of MADS-box genes identified in Capsicum baccatum
Gene name	Gene Locus	chromosome	protein			Subcellular localization	Type
			Length (aa)	MW (kDa)	PI
CbMADS1	TC.CB.CBv1.2.scaffold714.54	Chr01	213	24626.3	9.38	Nuclear	MIKC
CbMADS2	TC.CB.CBv1.2.scaffold1234.11	Chr01	170	19747.5	9.28	Nuclear	M alpha
CbMADS3	TC.CB.CBv1.2.scaffold1234.10	Chr01	126	14472.7	6.76	Nuclear	M alpha
CbMADS4	TC.CB.CBv1.2.scaffold1234.9	Chr01	157	18026.5	6.53	Nuclear	M alpha
CbMADS5	TC.CB.CBv1.2.scaffold1234.6	Chr01	157	18108.6	7.88	Nuclear	M alpha
CbMADS6	TC.CB.CBv1.2.scaffold1573.12	Chr01	167	19445.4	9.22	Nuclear	M alpha
CbMADS7	TC.CB.CBv1.2.scaffold1573.13	Chr01	243	27962.6	7.03	Extracellular	M alpha
CbMADS8	TC.CB.CBv1.2.scaffold1573.14	Chr01	169	19417.2	8.89	Nuclear	M alpha
CbMADS9	TC.CB.CBv1.2.scaffold1498.1	Chr01	169	19250.8	6.93	Nuclear	M alpha
CbMADS10	TC.CB.CBv1.2.scaffold1498.2	Chr01	170	19628.6	9.3	Nuclear	M alpha
CbMADS11	TC.CB.CBv1.2.scaffold1498.3	Chr01	170	19695.5	9.02	Nuclear	M alpha
CbMADS12	TC.CB.CBv1.2.scaffold1498.4	Chr01	156	17854.2	7.88	Nuclear	M alpha
CbMADS13	TC.CB.CBv1.2.scaffold1498.5	Chr01	170	19655.5	9.38	Nuclear	M alpha
CbMADS14	TC.CB.CBv1.2.scaffold1498.6	Chr01	229	25543.9	8.41	Extracellular	M alpha
CbMADS15	TC.CB.CBv1.2.scaffold1498.7	Chr01	257	29506.3	8.34	Extracellular	M alpha
CbMADS16	TC.CB.CBv1.2.scaffold1498.8	Chr01	167	19091.5	9.04	Nuclear	M alpha
CbMADS17	TC.CB.CBv1.2.scaffold1053.26	Chr01	169	19415.2	9.32	Nuclear	M alpha
CbMADS18	TC.CB.CBv1.2.scaffold1053.25	Chr01	169	19370.1	9.17	Nuclear	M alpha
CbMADS19	TC.CB.CBv1.2.scaffold1053.24	Chr01	157	18160.8	8.48	Nuclear	M alpha
CbMADS20	TC.CB.CBv1.2.scaffold1053.22	Chr01	169	19293.9	8.89	Nuclear	M alpha
CbMADS21	TC.CB.CBv1.2.scaffold1053.21	Chr01	170	19682.5	9.28	Nuclear	M alpha
CbMADS22	TC.CB.CBv1.2.scaffold410.4	Chr01	555	61746.9	7.58	Nuclear	M gamma
CbMADS23	TC.CB.CBv1.2.scaffold410.5	Chr01	317	36001.3	6.78	Nuclear	M gamma
CbMADS24	TC.CB.CBv1.2.scaffold410.6	Chr01	423	47815	9.08	Nuclear	M gamma
CbMADS25	TC.CB.CBv1.2.scaffold545.5	Chr01	168	19327.2	8.53	Nuclear	M alpha
CbMADS26	TC.CB.CBv1.2.scaffold861.7	Chr01	257	29047.8	6.56	Nuclear	MIKC
CbMADS27	TC.CB.CBv1.2.scaffold842.9	Chr01	234	27041.8	9.38	Nuclear	MIKC
CbMADS28	TC.CB.CBv1.2.scaffold677.8	Chr02	108	12494.2	6.29	Nuclear	MIKC
CbMADS29	TC.CB.CBv1.2.scaffold385.6	Chr02	85	9795.14	9.41	Nuclear	M delta
CbMADS30	TC.CB.CBv1.2.scaffold524.7	Chr02	120	13884.2	9.24	Nuclear	M alpha
CbMADS31	TC.CB.CBv1.2.scaffold816.10	Chr02	247	28655.3	9.48	Nuclear	MIKC
CbMADS32	TC.CB.CBv1.2.scaffold1529.25	Chr02	233	27153.1	9.58	Nuclear	MIKC
CbMADS33	TC.CB.CBv1.2.scaffold616.42	Chr02	246	28420.2	8.24	Nuclear	MIKC
CbMADS34	TC.CB.CBv1.2.scaffold616.41	Chr02	248	28435.3	9.5	Nuclear	MIKC
CbMADS35	TC.CB.CBv1.2.scaffold931.3	Chr03	174	19961.6	8.65	Nuclear	M alpha
CbMADS36	TC.CB.CBv1.2.scaffold355.3	Chr03	308	34778.1	6.25	Nuclear	M gamma
CbMADS37	TC.CB.CBv1.2.scaffold602.1	Chr03	175	20136.8	9.1	Nuclear	M alpha
CbMADS38	TC.CB.CBv1.2.scaffold634.1	Chr03	183	21277.3	8.94	Nuclear	M alpha
CbMADS39	TC.CB.CBv1.2.scaffold634.4	Chr03	174	19752.2	6.33	Nuclear	M alpha
CbMADS40	TC.CB.CBv1.2.scaffold2499.3	Chr03	170	19389	8.73	Nuclear	M alpha
CbMADS41	TC.CB.CBv1.2.scaffold2731.3	Chr03	170	19260.9	9.24	Nuclear	M alpha
CbMADS42	TC.CB.CBv1.2.scaffold80.2	Chr03	176	20264.8	8.71	Nuclear	M alpha
CbMADS43	TC.CB.CBv1.2.scaffold80.5	Chr03	176	20274.9	9.2	Nuclear	M alpha
CbMADS44	TC.CB.CBv1.2.scaffold80.10	Chr03	176	20300	9.39	Nuclear	M alpha
CbMADS45	TC.CB.CBv1.2.scaffold313.20	Chr03	176	20338	9.2	Nuclear	M alpha
CbMADS46	TC.CB.CBv1.2.scaffold181.9	Chr03	49	5691.73	9.9	Nuclear	M alpha
CbMADS47	TC.CB.CBv1.2.scaffold1506.22	Chr03	157	17953.4	5.4	Nuclear	M alpha
CbMADS48	TC.CB.CBv1.2.scaffold695.7	Chr03	215	24407.8	9	Nuclear	M alpha
CbMADS49	TC.CB.CBv1.2.scaffold1421.8	Chr04	190	21271.4	7.52	Nuclear	M delta
CbMADS50	TC.CB.CBv1.2.scaffold1458.27	Chr04	176	20256.9	7.88	Nuclear	M alpha
CbMADS51	TC.CB.CBv1.2.scaffold1458.25	Chr04	181	20937.7	6.86	Nuclear	M alpha
CbMADS52	TC.CB.CBv1.2.scaffold1660.9	Chr04	176	20376.1	5.41	Nuclear	M alpha
CbMADS53	TC.CB.CBv1.2.scaffold1660.11	Chr04	176	20310.2	8.9	Nuclear	M alpha
CbMADS54	TC.CB.CBv1.2.scaffold1660.17	Chr04	176	20483.4	7.67	Nuclear	M alpha
CbMADS55	TC.CB.CBv1.2.scaffold1660.19	Chr04	176	20343.1	7.77	Nuclear	M alpha
CbMADS56	TC.CB.CBv1.2.scaffold783.9	Chr04	182	20754.2	8.69	Extracellular	M delta
CbMADS57	TC.CB.CBv1.2.scaffold56.15	Chr04	201	23147.9	6.45	Nuclear	MIKC
CbMADS58	TC.CB.CBv1.2.scaffold577.40	Chr04	244	27295.2	5.39	Nuclear	MIKC
CbMADS59	TC.CB.CBv1.2.scaffold189.74	Chr04	479	54624.2	8.73	Extracellular	MIKC
CbMADS60	TC.CB.CBv1.2.scaffold1382.8	Chr04	227	26233.9	9.37	Nuclear	MIKC
CbMADS61	TC.CB.CBv1.2.scaffold1023.25	Chr04	338	38724.4	5.42	Nuclear	M delta
CbMADS62	TC.CB.CBv1.2.scaffold1363.9	Chr05	247	28703.2	8.98	Nuclear	MIKC
CbMADS63	TC.CB.CBv1.2.scaffold1363.10	Chr05	245	28069.2	8.87	Nuclear	MIKC
CbMADS64	TC.CB.CBv1.2.scaffold319.1	Chr05	179	20700.8	9.56	Nuclear	MIKC
CbMADS65	TC.CB.CBv1.2.scaffold319.2	Chr05	71	7989.2	9.5	Nuclear	M delta
CbMADS66	TC.CB.CBv1.2.scaffold897.2	Chr05	197	22658	8.58	Nuclear	M beta
CbMADS67	TC.CB.CBv1.2.scaffold921.34	Chr05	151	17349.8	9.08	Nuclear	M alpha
CbMADS68	TC.CB.CBv1.2.scaffold921.35	Chr05	151	17344.9	9.16	Nuclear	M alpha
CbMADS69	TC.CB.CBv1.2.scaffold722.5	Chr06	176	20813.9	8.81	Nuclear	M beta
CbMADS70	TC.CB.CBv1.2.scaffold164.6	Chr06	136	15902.2	9.45	Nuclear	M delta
CbMADS71	TC.CB.CBv1.2.scaffold176.18	Chr06	153	17901.5	5.63	Nuclear	M beta
CbMADS72	TC.CB.CBv1.2.scaffold476.2	Chr06	180	20607.5	9.16	Nuclear	M alpha
CbMADS73	TC.CB.CBv1.2.scaffold254.39	Chr06	251	29047.7	8.94	Nuclear	MIKC
CbMADS74	TC.CB.CBv1.2.scaffold393.14	Chr07	148	16859.2	5.56	Nuclear	M delta
CbMADS75	TC.CB.CBv1.2.scaffold393.15	Chr07	223	25315.9	8.72	Nuclear	M delta
CbMADS76	TC.CB.CBv1.2.scaffold517.3	Chr07	125	14479	10.01	Nuclear	M alpha
CbMADS77	TC.CB.CBv1.2.scaffold256.60	Chr07	264	30484.5	5.61	Nuclear	M beta
CbMADS78	TC.CB.CBv1.2.scaffold256.3	Chr07	206	24198.5	8.91	Nuclear	M beta
CbMADS79	TC.CB.CBv1.2.scaffold1197.7	Chr07	255	29303.9	9.31	Nuclear	MIKC
CbMADS80	TC.CB.CBv1.2.scaffold90.45	Chr08	255	28980.9	8.85	Nuclear	MIKC
CbMADS81	TC.CB.CBv1.2.scaffold90.46	Chr08	158	18366.9	6.86	Nuclear	MIKC
CbMADS82	TC.CB.CBv1.2.scaffold90.48	Chr08	221	25379.2	9.28	Nuclear	MIKC
CbMADS83	TC.CB.CBv1.2.scaffold581.7	Chr08	209	24624.1	8.49	Nuclear	MIKC
CbMADS84	TC.CB.CBv1.2.scaffold1292.4	Chr08	131	14691.1	10.1	Nuclear	M alpha
CbMADS85	TC.CB.CBv1.2.scaffold1292.5	Chr08	223	25003.5	8.86	Nuclear	M alpha
CbMADS86	TC.CB.CBv1.2.scaffold1292.7	Chr08	190	21367.5	9.45	Nuclear	M alpha
CbMADS87	TC.CB.CBv1.2.scaffold1292.10	Chr08	223	25067.6	9	Nuclear	M alpha
CbMADS88	TC.CB.CBv1.2.scaffold1292.12	Chr08	223	25130.6	8.84	Nuclear	M alpha
CbMADS89	TC.CB.CBv1.2.scaffold1292.14	Chr08	396	44419.5	5.68	Nuclear	M alpha
CbMADS90	TC.CB.CBv1.2.scaffold1292.17	Chr08	201	22669.7	5.98	Nuclear	M alpha
CbMADS91	TC.CB.CBv1.2.scaffold1292.23	Chr08	216	24560	8.32	Nuclear	M alpha
CbMADS92	TC.CB.CBv1.2.scaffold1292.25	Chr08	233	25215.7	8.86	Nuclear	M alpha
CbMADS93	TC.CB.CBv1.2.scaffold1292.26	Chr08	200	22636.9	8.73	Nuclear	M alpha
CbMADS94	TC.CB.CBv1.2.scaffold1292.29	Chr08	223	25296.8	9.11	Nuclear	M alpha
CbMADS95	TC.CB.CBv1.2.scaffold1292.32	Chr08	191	21691.6	6.52	Nuclear	M alpha
CbMADS96	TC.CB.CBv1.2.scaffold726.56	Chr08	147	16633.9	5.16	Nuclear	M alpha
CbMADS97	TC.CB.CBv1.2.scaffold243.27	Chr08	172	19094.7	9.66	Nuclear	M delta
CbMADS98	TC.CB.CBv1.2.scaffold243.26	Chr08	157	17762.2	5.63	Nuclear	M delta
CbMADS99	TC.CB.CBv1.2.scaffold243.25	Chr08	157	17806.3	5.64	Nuclear	M delta
CbMADS100	TC.CB.CBv1.2.scaffold243.24	Chr08	168	18665.9	9.78	Nuclear	M delta
CbMADS101	TC.CB.CBv1.2.scaffold243.23	Chr08	167	18585	10.01	Nuclear	M delta
CbMADS102	TC.CB.CBv1.2.scaffold243.21	Chr08	157	17792.3	5.63	Nuclear	M delta
CbMADS103	TC.CB.CBv1.2.scaffold243.19	Chr08	141	15589.5	9.94	Nuclear	M delta
CbMADS104	TC.CB.CBv1.2.scaffold595.44	Chr08	259	29513.7	6.92	Nuclear	M gamma
CbMADS105	TC.CB.CBv1.2.scaffold749.10	Chr08	312	35673.4	7.58	Nuclear	M beta
CbMADS106	TC.CB.CBv1.2.scaffold749.43	Chr08	129	14964.2	8.66	Nuclear	M beta
CbMADS107	TC.CB.CBv1.2.scaffold1097.12	Chr08	242	27698.5	9.03	Nuclear	MIKC
CbMADS108	TC.CB.CBv1.2.scaffold353.70	Chr08	177	20076.1	6.91	Nuclear	M alpha
CbMADS109	TC.CB.CBv1.2.scaffold981.40	Chr09	177	20365	6.19	Nuclear	M alpha
CbMADS110	TC.CB.CBv1.2.scaffold981.41	Chr09	177	20317.9	6.2	Nuclear	M alpha
CbMADS111	TC.CB.CBv1.2.scaffold1167.6	Chr09	446	50530.2	9.36	Nuclear	MIKC
CbMADS112	TC.CB.CBv1.2.scaffold803.18	Chr10	216	23989.6	8.72	Nuclear	MIKC
CbMADS113	TC.CB.CBv1.2.scaffold1119.7	Chr11	180	21383.2	6.66	Nuclear	MIKC
CbMADS114	TC.CB.CBv1.2.scaffold1119.8	Chr11	243	27958.5	7.1	Nuclear	MIKC
CbMADS115	TC.CB.CBv1.2.scaffold886.13	Chr11	222	26587.8	10.13	Nuclear	MIKC
CbMADS116	TC.CB.CBv1.2.scaffold51.47	Chr11	129	14413.8	9.97	Nuclear	M alpha
CbMADS117	TC.CB.CBv1.2.scaffold51.48	Chr11	185	20800.9	9.58	Nuclear	M alpha
CbMADS118	TC.CB.CBv1.2.scaffold51.49	Chr11	185	20955.9	9.32	Nuclear	M alpha
CbMADS119	TC.CB.CBv1.2.scaffold51.50	Chr11	185	20853.8	9.67	Nuclear	M alpha
CbMADS120	TC.CB.CBv1.2.scaffold51.51	Chr11	185	20780.9	9.59	Nuclear	M alpha
CbMADS121	TC.CB.CBv1.2.scaffold51.52	Chr11	185	20754.8	9.45	Nuclear	M alpha
CbMADS122	TC.CB.CBv1.2.scaffold51.53	Chr11	185	20858.7	9.33	Nuclear	M alpha
CbMADS123	TC.CB.CBv1.2.scaffold843.3	Chr11	185	20820.9	9.67	Nuclear	M alpha
CbMADS124	TC.CB.CBv1.2.scaffold2494.5	Chr12	175	20321.8	5.06	Nuclear	MIKC
CbMADS125	TC.CB.CBv1.2.scaffold1740.2	Chr12	218	24685.2	8.23	Nuclear	M alpha
CbMADS126	TC.CB.CBv1.2.scaffold1740.3	Chr12	224	25381.6	6.84	Nuclear	M alpha
CbMADS127	TC.CB.CBv1.2.scaffold1740.7	Chr12	223	25210.9	9.03	Nuclear	M alpha
CbMADS128	TC.CB.CBv1.2.scaffold1740.9	Chr12	199	22753.6	6.6	Nuclear	M alpha
CbMADS129	TC.CB.CBv1.2.scaffold1740.13	Chr12	176	20264.1	8.69	Nuclear	M alpha
CbMADS130	TC.CB.CBv1.2.scaffold1740.14	Chr12	196	22415.1	4.89	Nuclear	M alpha
CbMADS131	TC.CB.CBv1.2.scaffold1740.21	Chr12	110	12482.2	10.23	Nuclear	M alpha
CbMADS132	TC.CB.CBv1.2.scaffold1903.1	Chr12	223	25092.7	9.14	Nuclear	M alpha
CbMADS133	TC.CB.CBv1.2.scaffold1903.2	Chr12	191	21580.4	6.33	Nuclear	M alpha
CbMADS134	TC.CB.CBv1.2.scaffold1903.4	Chr12	224	25367.6	5.99	Nuclear	M alpha
CbMADS135	TC.CB.CBv1.2.scaffold73.22	Chr12	204	23790.2	7.06	Nuclear	MIKC
CbMADS136	TC.CB.CBv1.2.scaffold73.19	Chr12	73	8668.94	5.33	Nuclear	MIKC
CbMADS137	TC.CB.CBv1.2.scaffold73.18	Chr12	191	21970.4	9.26	Nuclear	MIKC
CbMADS138	TC.CB.CBv1.2.scaffold404.6	CBv1.2.scaffold404	132	15057.7	8.9	Nuclear	M delta
CbMADS139	TC.CB.CBv1.2.scaffold789.6	CBv1.2.scaffold789	660	74516.8	7.21	Cytoplasmic	MIKC
CbMADS140	TC.CB.CBv1.2.scaffold996.3	CBv1.2.scaffold996	132	15275.7	9.64	Nuclear	M delta
CbMADS141	TC.CB.CBv1.2.scaffold996.4	CBv1.2.scaffold996	116	13201.3	9.94	Nuclear	M alpha
CbMADS142	TC.CB.CBv1.2.scaffold996.5	CBv1.2.scaffold996	209	23607.3	9.57	Nuclear	M alpha
CbMADS143	TC.CB.CBv1.2.scaffold996.6	CBv1.2.scaffold996	209	23492.1	9.63	Nuclear	M alpha
CbMADS144	TC.CB.CBv1.2.scaffold996.7	CBv1.2.scaffold996	134	15447.8	10.01	Nuclear	M alpha
CbMADS145	TC.CB.CBv1.2.scaffold996.8	CBv1.2.scaffold996	137	15558.1	9.74	Nuclear	M alpha
CbMADS146	TC.CB.CBv1.2.scaffold996.9	CBv1.2.scaffold996	211	23186.5	9.49	Nuclear	M alpha
CbMADS147	TC.CB.CBv1.2.scaffold996.10	CBv1.2.scaffold996	209	23496.2	10.17	Nuclear	M alpha
CbMADS148	TC.CB.CBv1.2.scaffold996.11	CBv1.2.scaffold996	194	21785	9.77	Nuclear	M alpha
CbMADS149	TC.CB.CBv1.2.scaffold996.12	CBv1.2.scaffold996	196	21469.4	7.68	Nuclear	M alpha
CbMADS150	TC.CB.CBv1.2.scaffold996.13	CBv1.2.scaffold996	97	11036.8	10.1	Nuclear	M alpha
CbMADS151	TC.CB.CBv1.2.scaffold996.14	CBv1.2.scaffold996	425	48338.5	9.51	Nuclear	M alpha
CbMADS152	TC.CB.CBv1.2.scaffold996.15	CBv1.2.scaffold996	194	21849	9.69	Nuclear	M alpha
CbMADS153	TC.CB.CBv1.2.scaffold996.16	CBv1.2.scaffold996	202	22265.4	9.44	Nuclear	M alpha
CbMADS154	TC.CB.CBv1.2.scaffold996.17	CBv1.2.scaffold996	211	23268.6	9.61	Nuclear	M alpha
CbMADS155	TC.CB.CBv1.2.scaffold996.18	CBv1.2.scaffold996	347	39056.9	9.44	Extracellular	M alpha
CbMADS156	TC.CB.CBv1.2.scaffold996.19	CBv1.2.scaffold996	631	72219.2	9.23	Extracellular	M alpha
CbMADS157	TC.CB.CBv1.2.scaffold996.20	CBv1.2.scaffold996	213	24014.6	9.35	Nuclear	M alpha
CbMADS158	TC.CB.CBv1.2.scaffold996.21	CBv1.2.scaffold996	209	23562.2	9.91	Nuclear	M alpha
CbMADS159	TC.CB.CBv1.2.scaffold996.22	CBv1.2.scaffold996	82	9230.53	7.87	Nuclear	M alpha
CbMADS160	TC.CB.CBv1.2.scaffold996.23	CBv1.2.scaffold996	196	21504.4	7.66	Nuclear	M alpha
CbMADS161	TC.CB.CBv1.2.scaffold996.24	CBv1.2.scaffold996	209	23559.2	10.06	Nuclear	M alpha
CbMADS162	TC.CB.CBv1.2.scaffold996.25	CBv1.2.scaffold996	212	23951.6	9.77	Nuclear	M alpha
CbMADS163	TC.CB.CBv1.2.scaffold996.26	CBv1.2.scaffold996	150	17423.2	9.77	Nuclear	M alpha
CbMADS164	TC.CB.CBv1.2.scaffold996.27	CBv1.2.scaffold996	223	25103.2	9.21	Nuclear	M alpha
CbMADS165	TC.CB.CBv1.2.scaffold996.28	CBv1.2.scaffold996	494	56192.3	9.42	Nuclear	M alpha
CbMADS166	TC.CB.CBv1.2.scaffold996.29	CBv1.2.scaffold996	147	16806.5	9.66	Nuclear	M alpha
CbMADS167	TC.CB.CBv1.2.scaffold996.30	CBv1.2.scaffold996	211	23132.4	9.24	Nuclear	M alpha
CbMADS168	TC.CB.CBv1.2.scaffold1028.10	CBv1.2.scaffold1028	240	27620.2	8.39	Nuclear	MIKC
CbMADS169	TC.CB.CBv1.2.scaffold1059.6	CBv1.2.scaffold1059	127	14747.2	8.87	Nuclear	M delta
CbMADS170	TC.CB.CBv1.2.scaffold1150.5	CBv1.2.scaffold1150	195	22535.1	8.97	Nuclear	MIKC
CbMADS171	TC.CB.CBv1.2.scaffold1150.6	CBv1.2.scaffold1150	196	22531.7	8.49	Nuclear	MIKC
CbMADS172	TC.CB.CBv1.2.scaffold1150.7	CBv1.2.scaffold1150	180	20483.7	9.35	Nuclear	MIKC
CbMADS173	TC.CB.CBv1.2.scaffold1269.5	CBv1.2.scaffold1269	177	19457.1	6.91	Nuclear	M delta
CbMADS174	TC.CB.CBv1.2.scaffold1269.6	CBv1.2.scaffold1269	211	23077.5	9.24	Nuclear	M alpha
CbMADS175	TC.CB.CBv1.2.scaffold1269.8	CBv1.2.scaffold1269	195	21341.2	7.74	Nuclear	M alpha
CbMADS176	TC.CB.CBv1.2.scaffold1269.9	CBv1.2.scaffold1269	348	38277.5	9.42	Nuclear	M alpha
CbMADS177	TC.CB.CBv1.2.scaffold1269.10	CBv1.2.scaffold1269	111	12594.2	7.82	Nuclear	M alpha
CbMADS178	TC.CB.CBv1.2.scaffold1269.12	CBv1.2.scaffold1269	267	29225.3	9.21	Nuclear	M alpha
CbMADS179	TC.CB.CBv1.2.scaffold1269.13	CBv1.2.scaffold1269	210	23168.4	9.11	Nuclear	M alpha
CbMADS180	TC.CB.CBv1.2.scaffold1269.14	CBv1.2.scaffold1269	159	17980.9	9.26	Nuclear	M alpha
CbMADS181	TC.CB.CBv1.2.scaffold1269.16	CBv1.2.scaffold1269	195	21817.4	9.49	Nuclear	M alpha
CbMADS182	TC.CB.CBv1.2.scaffold1269.17	CBv1.2.scaffold1269	196	21234	5.87	Nuclear	M alpha
CbMADS183	TC.CB.CBv1.2.scaffold1269.18	CBv1.2.scaffold1269	185	20120	5.96	Nuclear	M alpha
CbMADS184	TC.CB.CBv1.2.scaffold1269.21	CBv1.2.scaffold1269	201	22957.2	9.49	Nuclear	M alpha
CbMADS185	TC.CB.CBv1.2.scaffold1269.22	CBv1.2.scaffold1269	138	15844	8.94	Nuclear	M alpha
CbMADS186	TC.CB.CBv1.2.scaffold1552.7	CBv1.2.scaffold1552	148	17072.5	8.62	Nuclear	M alpha
CbMADS187	TC.CB.CBv1.2.scaffold1552.8	CBv1.2.scaffold1552	164	18835.6	9.27	Nuclear	M alpha
CbMADS188	TC.CB.CBv1.2.scaffold1900.10	CBv1.2.scaffold1900	237	26737.9	9.87	Nuclear	M alpha
CbMADS189	TC.CB.CBv1.2.scaffold1900.11	CBv1.2.scaffold1900	133	15004.3	10.1	Nuclear	M alpha
CbMADS190	TC.CB.CBv1.2.scaffold1923.2	CBv1.2.scaffold1923	259	29448.5	9	Extracellular	M alpha
CbMADS191	TC.CB.CBv1.2.scaffold1923.3	CBv1.2.scaffold1923	169	19192.8	8.58	Nuclear	M alpha
CbMADS192	TC.CB.CBv1.2.scaffold1988.16	CBv1.2.scaffold1988	240	26176.1	9.08	Nuclear	M alpha
CbMADS193	TC.CB.CBv1.2.scaffold1988.17	CBv1.2.scaffold1988	211	23049.3	8.73	Nuclear	M alpha
CbMADS194	TC.CB.CBv1.2.scaffold1988.18	CBv1.2.scaffold1988	229	25761.2	9.6	Mitochondrial	M alpha
CbMADS195	TC.CB.CBv1.2.scaffold2400.1	CBv1.2.scaffold2400	163	19127.8	9.46	Nuclear	M alpha
CbMADS196	TC.CB.CBv1.2.scaffold2404.1	CBv1.2.scaffold2404	168	18904.9	9.42	Nuclear	M alpha
CbMADS197	TC.CB.CBv1.2.scaffold3169.2	CBv1.2.scaffold3169	167	18601.7	9.92	Nuclear	M delta
CbMADS198	TC.CB.CBv1.2.scaffold3218.1	CBv1.2.scaffold3218	170	19512	6.15	Nuclear	M alpha
CbMADS199	TC.CB.CBv1.2.scaffold3281.2	CBv1.2.scaffold3281	241	27480.4	8.87	Nuclear	M alpha
CbMADS200	TC.CB.CBv1.2.scaffold3550.1	CBv1.2.scaffold3550	233	25376.1	9.23	Nuclear	M gamma
CbMADS201	TC.CB.CBv1.2.scaffold3550.2	CBv1.2.scaffold3550	138	15857.2	9.52	Nuclear	M alpha
CbMADS202	TC.CB.CBv1.2.scaffold3550.3	CBv1.2.scaffold3550	160	18113.1	9.43	Nuclear	M alpha
CbMADS203	TC.CB.CBv1.2.scaffold3592.1	CBv1.2.scaffold3592	170	19519	5.5	Nuclear	M alpha
CbMADS204	TC.CB.CBv1.2.scaffold6945.1	CBv1.2.scaffold6945	165	19541.7	9.32	Nuclear	M alpha
CbMADS205	TC.CB.CBv1.2.scaffold8719.1	CBv1.2.scaffold8719	176	20214.9	8.44	Nuclear	M beta
CbMADS206	TC.CB.CBv1.2.scaffold11488.1	CBv1.2.scaffold11488	152	17855.6	9.27	Nuclear	M alpha
CbMADS207	TC.CB.CBv1.2.scaffold19798.1	CBv1.2.scaffold19798	128	14747.7	9.05	Nuclear	M gamma

## Sheet: Capsicum chinense
Table S2. Information of MADS-box genes identified in Capsicum chinense
Gene name	Gene Locus	chromosome	protein			Subcellular localization	Type
			Length (aa)	MW (kDa)	PI
CcMADS1	TC.CC.CCv1.2.scaffold101.125	Chr01	214	24608.2	9.05	Nuclear	M alpha
CcMADS2	TC.CC.CCv1.2.scaffold101.127	Chr01	158	18384.8	6.86	Nuclear	MIKC
CcMADS3	TC.CC.CCv1.2.scaffold101.128	Chr01	270	30919.3	9.43	Nuclear	MIKC
CcMADS4	TC.CC.CCv1.2.scaffold218.20	Chr01	317	35965.4	8.24	Nuclear	M gamma
CcMADS5	TC.CC.CCv1.2.scaffold218.21	Chr01	731	81456.1	5.59	Extracellular	M gamma
CcMADS6	TC.CC.CCv1.2.scaffold189.37	Chr01	317	35935.2	6.78	Nuclear	M gamma
CcMADS7	TC.CC.CCv1.2.scaffold41.10	Chr01	257	29883.3	5.83	Nuclear	M alpha
CcMADS8	TC.CC.CCv1.2.scaffold41.37	Chr01	234	27041.8	9.38	Nuclear	MIKC
CcMADS9	TC.CC.CCv1.2.scaffold192.16	Chr02	105	11472.9	7.97	Nuclear	M alpha
CcMADS10	TC.CC.CCv1.2.scaffold192.35	Chr02	1102	125758	9.56	Extracellular	MIKC
CcMADS11	TC.CC.CCv1.2.scaffold386.32	Chr02	247	28634.3	9.48	Nuclear	MIKC
CcMADS12	TC.CC.CCv1.2.scaffold494.24	Chr02	297	32988	4.92	Nuclear	M delta
CcMADS13	TC.CC.CCv1.2.scaffold559.46	Chr02	248	28512.4	9.32	Nuclear	MIKC
CcMADS14	TC.CC.CCv1.2.scaffold559.48	Chr02	246	28420.2	8.24	Nuclear	MIKC
CcMADS15	TC.CC.CCv1.2.scaffold20.20	Chr03	102	11410	10	Nuclear	M alpha
CcMADS16	TC.CC.CCv1.2.scaffold119.5	Chr03	370	41741.6	5.76	Nuclear	M gamma
CcMADS17	TC.CC.CCv1.2.scaffold348.13	Chr03	156	17929.4	5.83	Nuclear	M alpha
CcMADS18	TC.CC.CCv1.2.scaffold520.93	Chr04	190	21417.6	8.09	Extracellular	M alpha
CcMADS19	TC.CC.CCv1.2.scaffold511.34	Chr04	176	20290.1	8.56	Nuclear	M alpha
CcMADS20	TC.CC.CCv1.2.scaffold511.37	Chr04	133	15098.2	5.55	Nuclear	M alpha
CcMADS21	TC.CC.CCv1.2.scaffold330.25	Chr04	156	18062.2	4.91	Nuclear	MIKC
CcMADS22	TC.CC.CCv1.2.scaffold66.23	Chr04	98	11031	9.55	Nuclear	M delta
CcMADS23	TC.CC.CCv1.2.scaffold247.24	Chr04	176	19750.6	7.65	Nuclear	M alpha
CcMADS24	TC.CC.CCv1.2.scaffold263.66	Chr04	244	27295.2	5.39	Nuclear	MIKC
CcMADS25	TC.CC.CCv1.2.scaffold565.28	Chr05	925	103843	5.19	Extracellular	M alpha
CcMADS26	TC.CC.CCv1.2.scaffold17.11	Chr05	154	17662.6	4.46	Nuclear	M alpha
CcMADS27	TC.CC.CCv1.2.scaffold259.6	Chr05	175	20183.3	8.74	Nuclear	M alpha
CcMADS28	TC.CC.CCv1.2.scaffold224.13	Chr05	78	9052.62	10	Nuclear	M delta
CcMADS29	TC.CC.CCv1.2.scaffold255.30	Chr05	197	22691.1	8.8	Nuclear	M gamma
CcMADS30	TC.CC.CCv1.2.scaffold207.21	Chr06	167	19003	9.2	Nuclear	MIKC
CcMADS31	TC.CC.CCv1.2.scaffold331.18	Chr06	215	25129.7	8.74	Nuclear	MIKC
CcMADS32	TC.CC.CCv1.2.scaffold460.3	Chr06	185	20777.8	9.58	Nuclear	M alpha
CcMADS33	TC.CC.CCv1.2.scaffold306.30	Chr07	107	11958.4	6.72	Extracellular	M alpha
CcMADS34	TC.CC.CCv1.2.scaffold306.32	Chr07	104	11641.2	5.83	Nuclear	M alpha
CcMADS35	TC.CC.CCv1.2.scaffold365.16	Chr07	242	27611.8	9.68	Nuclear	M beta
CcMADS36	TC.CC.CCv1.2.scaffold365.17	Chr07	89	10438	9.13	Nuclear	MIKC
CcMADS37	TC.CC.CCv1.2.scaffold242.188	Chr07	283	32642.2	6.4	Nuclear	M delta
CcMADS38	TC.CC.CCv1.2.scaffold415.13	Chr07	247	28542.2	6.2	Nuclear	M delta
CcMADS39	TC.CC.CCv1.2.scaffold491.3	Chr08	168	19337.2	8.84	Nuclear	M alpha
CcMADS40	TC.CC.CCv1.2.scaffold260.31	Chr08	207	23326.5	9.23	Nuclear	M delta
CcMADS41	TC.CC.CCv1.2.scaffold206.22	Chr08	209	24624.1	8.49	Nuclear	MIKC
CcMADS42	TC.CC.CCv1.2.scaffold424.25	Chr08	179	20050.7	9.68	Nuclear	M alpha
CcMADS43	TC.CC.CCv1.2.scaffold424.26	Chr08	168	18553.8	9.83	Nuclear	M alpha
CcMADS44	TC.CC.CCv1.2.scaffold424.28	Chr08	157	17819.3	6.37	Nuclear	M alpha
CcMADS45	TC.CC.CCv1.2.scaffold424.30	Chr08	168	18553.8	9.83	Nuclear	M alpha
CcMADS46	TC.CC.CCv1.2.scaffold605.13	Chr08	310	35316	8.13	Nuclear	M gamma
CcMADS47	TC.CC.CCv1.2.scaffold562.23	Chr08	162	18611.3	9.42	Nuclear	I型
CcMADS48	TC.CC.CCv1.2.scaffold364.1	Chr09	170	19211.5	4.81	Nuclear	M alpha
CcMADS49	TC.CC.CCv1.2.scaffold364.2	Chr09	182	20791.6	7.85	Nuclear	M alpha
CcMADS50	TC.CC.CCv1.2.scaffold545.1	Chr09	130	15045.1	7.8	Nuclear	M alpha
CcMADS51	TC.CC.CCv1.2.scaffold545.3	Chr09	177	20308	6.76	Nuclear	M alpha
CcMADS52	TC.CC.CCv1.2.scaffold367.28	Chr09	151	17522.2	9.41	Nuclear	M alpha
CcMADS53	TC.CC.CCv1.2.scaffold367.30	Chr09	151	17203.6	8.33	Nuclear	M alpha
CcMADS54	TC.CC.CCv1.2.scaffold367.31	Chr09	153	17667.2	6.93	Nuclear	M alpha
CcMADS55	TC.CC.CCv1.2.scaffold89.66	Chr09	250	28514.8	9.3	Nuclear	M alpha
CcMADS56	TC.CC.CCv1.2.scaffold89.71	Chr09	208	23783.8	5.58	Nuclear	M alpha
CcMADS57	TC.CC.CCv1.2.scaffold89.74	Chr09	174	19886.5	6.45	Nuclear	M alpha
CcMADS58	TC.CC.CCv1.2.scaffold350.1	Chr09	174	19949.5	7.85	Nuclear	M alpha
CcMADS59	TC.CC.CCv1.2.scaffold544.30	Chr10	141	16295.8	9.85	Nuclear	MIKC
CcMADS60	TC.CC.CCv1.2.scaffold398.88	Chr10	216	24018.6	8.56	Nuclear	MIKC
CcMADS61	TC.CC.CCv1.2.scaffold114.22	Chr11	243	27925.5	7.7	Nuclear	MIKC
CcMADS62	TC.CC.CCv1.2.scaffold114.23	Chr11	163	17729.7	9.07	Extracellular	MIKC
CcMADS63	TC.CC.CCv1.2.scaffold105.1	Chr11	241	27570.3	8.82	Nuclear	MIKC
CcMADS64	TC.CC.CCv1.2.scaffold411.1	Chr11	626	70035.6	4.72	Nuclear	M delta
CcMADS65	TC.CC.CCv1.2.scaffold279.8	Chr11	171	19096.7	8.78	Nuclear	M alpha
CcMADS66	TC.CC.CCv1.2.scaffold168.39	Chr12	480	54084.2	9.01	Nuclear	MIKC
CcMADS67	TC.CC.CCv1.2.scaffold168.40	Chr12	216	24396.7	7.67	Nuclear	M alpha
CcMADS68	TC.CC.CCv1.2.scaffold168.41	Chr12	494	56059.4	4.87	Extracellular	M alpha
CcMADS69	TC.CC.CCv1.2.scaffold361.3	Chr12	195	22512	8.74	Nuclear	MIKC
CcMADS70	TC.CC.CCv1.2.scaffold361.2	Chr12	195	22442.7	8.83	Nuclear	MIKC
CcMADS71	TC.CC.CCv1.2.scaffold361.1	Chr12	232	26418.6	9.32	Nuclear	MIKC
CcMADS72	TC.CC.CCv1.2.scaffold539.21	CCv1.2.scaffold539	237	26789.6	9.44	Nuclear	M gamma
