# Supplementary material for: Genome-Wide Identification, Evolution, and Expression Characterization of the Pepper (Capsicum spp.) MADS-box Gene Family
Source: Genes (Basel). 2022 Nov 6;13(11):2047. doi: 10.3390/genes13112047 (PMC9690561; doi:10.3390/genes13112047)
Supplement: Supplementary file 1 [file genes-13-02047-s001.zip › Table S3.xlsx]

## Sheet: Sheet1
Table S3. Conserved amino acid sequences in MADS-box genes of three Capsicum species identified by MEME
Motif	length	Conserved amino acid sequence
1	29	RQVTFSKRRSGLFKKASELSTLCDAEIAJ
2	21	SPAGKVYSFGHPSVESVIDRF
3	15	MGRQKIEIKKIENKN
4	29	GEPJDGLNLKELZQLEEALEVLLKKVRSR
5	30	HLVEAHRNANVRGLNKZVMQMLEELZIEKK
6	41	IIFSNRGKLYEFSSTSSMTKILERYERHSYAEKEJNAEIQD
7	29	QQMVTBVGLPFLTFGSALSPTNGARASSS
8	29	TQJVAANARNKVNZLNDRLDELDIREKIA
9	29	KTQLMLEEISELQKKEKLLQEENKLLKKK
10	41	QNNQYYSHMCKDLEAEKKKKENIEEEKLVNIDDNNNGGYWW
