# Supplementary material for: Genome-Wide Identification, Evolution, and Expression Characterization of the Pepper (Capsicum spp.) MADS-box Gene Family
Source: Genes (Basel). 2022 Nov 6;13(11):2047. doi: 10.3390/genes13112047 (PMC9690561; doi:10.3390/genes13112047)
Supplement: Supplementary file 1 [file genes-13-02047-s001.zip › Table S4.xlsx]

## Sheet: Sheet1
Table S4. The identified orthologous genes in three Capsicum species
Capsicum chinense	chromosome	strat	end	Capsicum annuum	chromosome	strat	end	Capsicum baccatum	chromosome	strat	end
CcMADS41	CcChr08	153984323	153987758	CaMADS74	CaChr08	107951047	107954504	CbMADS83	CbChr08	171484769	171488357
CcMADS24	CcChr04	215947450	215953277	CaMADS50	CaChr04	222594085	222599855	CbMADS58	CbChr04	199674363	199680130
CcMADS17	CcChr03	237336530	237337000	CaMADS34	CaChr03	257644821	257645291	CbMADS47	CbChr03	247103231	247103704
CcMADS10	CcChr02	91666523	91677769	CaMADS170	PGAv.1.6.scaffold2637	3713	8794	CbMADS156	CBv1.2.scaffold996	723071	728030
CcMADS58	CcChr09	243937356	243937880	CaMADS93	CaChr09	260045380	260045904	CbMADS35	CbChr03	1175374	1175898
CcMADS8	CcChr01	175664373	175670812	CaMADS17	CaChr01	193136290	193142547	CbMADS27	CbChr01	249795736	249802204
CcMADS46	CcChr08	183478309	183479241	CaMADS152	PGAv.1.6.scaffold855	176466	177392	CbMADS105	CbChr08	197398164	197399102
CcMADS69	CcChr12	194105235	194125968	CaMADS127	CaChr12	212246690	212276865	CbMADS170	CBv1.2.scaffold1150	501634	530772
CcMADS71	CcChr12	194395069	194415144	CaMADS129	CaChr12	212442287	212462943	CbMADS172	CBv1.2.scaffold1150	644351	655011
CcMADS37	CcChr07	227786763	227789014	CaMADS73	CaChr07	245514407	245515183	CbMADS77	CbChr07	243034630	243035424
CcMADS14	CcChr02	163640004	163644867	CaMADS30	CaChr02	162615343	162620237	CbMADS33	CbChr02	154411223	154416106
CcMADS30	CcChr06	96114124	96118595	CaMADS18	CaChr01	202054597	202058161	CbMADS26	CbChr01	186311908	186318013
CcMADS51	CcChr09	5096497	5097030	CaMADS84	CaChr09	4606017	4606550	CbMADS110	CbChr09	3893250	3893783
CcMADS29	CcChr05	221501412	221507216	CaMADS55	CaChr05	225671108	225671590	CbMADS66	CbChr05	204840904	204849073
CcMADS1	CcChr01	54253347	54257378	CaMADS11	CaChr01	57588148	57592105	CbMADS82	CbChr08	19604212	19608248
CcMADS66	CcChr12	21785388	21788899	CaMADS116	CaChr12	14137421	14138095	CbMADS134	CbChr12	36067447	36068121
CcMADS67	CcChr12	21789605	21790255	CaMADS122	CaChr12	14325718	14326389	CbMADS132	CbChr12	36015167	36015838
CcMADS18	CcChr04	3722287	3722859	CaMADS43	CaChr04	179047	179619	CbMADS49	CbChr04	8991015	8991587
CcMADS60	CcChr10	221633391	221638475	CaMADS99	CaChr10	230462912	230468003	CbMADS112	CbChr10	223964673	223969758
CcMADS44	CcChr08	177672769	177673242	CaMADS77	CaChr08	140671523	140671996	CbMADS99	CbChr08	189205385	189205858
CcMADS57	CcChr09	240783477	240784001	CaMADS90	CaChr09	251417881	251418405	CbMADS39	CbChr03	49089303	49089827
CcMADS35	CcChr07	177154279	177158748	CaMADS66	CaChr07	173000060	173009400	CbMADS75	CbChr07	196431176	196438387
CcMADS28	CcChr05	198262964	198263668	CaMADS52	CaChr04	230295764	230299430	CbMADS61	CbChr04	216274492	216278102
CcMADS54	CcChr09	15866529	15866990	CaMADS87	CaChr09	13965868	13966314	CbMADS186	CBv1.2.scaffold1552	512712	513158
CcMADS32	CcChr06	241202178	241202735	CaMADS104	CaChr11	27295436	27295951	CbMADS121	CbChr11	38495872	38496429
CcMADS11	CcChr02	134757509	134772416	CaMADS26	CaChr02	138038471	138050630	CbMADS31	CbChr02	129675305	129688196
CcMADS64	CcChr11	180235698	180246698	CaMADS107	CaChr11	163368713	163383593	CbMADS138	CBv1.2.scaffold404	950639	951490
CcMADS53	CcChr09	15865553	15866008	CaMADS88	CaChr09	13966760	13967254	CbMADS187	CBv1.2.scaffold1552	513680	514174
CcMADS61	CcChr11	12293381	12301020	CaMADS101	CaChr11	14752886	14760681	CbMADS114	CbChr11	18154535	18161891
CcMADS42	CcChr08	177644613	177645152	CaMADS78	CaChr08	140698920	140699459	CbMADS97	CbChr08	189131937	189132455
CcMADS3	CcChr01	54352976	54359223	CaMADS8	CaChr01	56053489	56060175	CbMADS80	CbChr08	19492520	19498518
CcMADS39	CcChr08	109774867	109775373	CaMADS14	CaChr01	87461254	87461835	CbMADS25	CbChr01	86742109	86742615
CcMADS70	CcChr12	194197197	194215605	CaMADS128	CaChr12	212339303	212358027	CbMADS171	CBv1.2.scaffold1150	595537	614965
CcMADS19	CcChr04	5699626	5700156	CaMADS156	PGAv.1.6.scaffold866	1028800	1029330	CbMADS53	CbChr04	12517171	12517701
CcMADS56	CcChr09	240517494	240518860	CaMADS91	CaChr09	251706822	251708187	CbMADS38	CbChr03	48767383	48767934
CcMADS48	CcChr09	1258337	1258849	CaMADS82	CaChr09	4425198	4425749	CbMADS198	CBv1.2.scaffold3218	23441	23953
CcMADS47	CcChr08	186286214	186287078	CaMADS143	PGAv.1.6.scaffold504	76659	77264	CbMADS184	CBv1.2.scaffold1269	699423	700028
CcMADS2	CcChr01	54348429	54349541	CaMADS9	CaChr01	56063810	56064923	CbMADS81	CbChr08	19502285	19503397
CcMADS13	CcChr02	163607825	163613518	CaMADS31	CaChr02	162646021	162651663	CbMADS34	CbChr02	154445767	154451499
CcMADS36	CcChr07	177167344	177167700	CaMADS68	CaChr07	173154475	173156050	CbMADS74	CbChr07	196420594	196422169
