# Supplementary material for: Genome-Wide Identification, Evolution, and Expression Characterization of the Pepper (Capsicum spp.) MADS-box Gene Family
Source: Genes (Basel). 2022 Nov 6;13(11):2047. doi: 10.3390/genes13112047 (PMC9690561; doi:10.3390/genes13112047)
Supplement: Supplementary file 1 [file genes-13-02047-s001.zip › Table S5.xlsx]

## Sheet: sheet1
Table S5. The identified orthologous genes between two Capsicum species
Capsicum chinense	chromosome	strat	end	Capsicum annuum	chromosome	strat	end
CcMADS40	CcChr08	139908966	139915665	CaMADS49	CaChr04	211800565	211800810
CcMADS41	CcChr08	153984323	153987758	CaMADS74	CaChr08	107951047	107954504
CcMADS24	CcChr04	215947450	215953277	CaMADS50	CaChr04	222594085	222599855
CcMADS59	CcChr10	187214977	187221323	CaMADS35	CaChr03	258587847	258597512
CcMADS17	CcChr03	237336530	237337000	CaMADS34	CaChr03	257644821	257645291
CcMADS26	CcChr05	54056085	54073334	CaMADS174	PGAv.1.6.scaffold7478	1147	1377
CcMADS72	CCv1.2.scaffold539	625998	626711	CaMADS20	CaChr01	255162450	255163163
CcMADS10	CcChr02	91666523	91677769	CaMADS170	PGAv.1.6.scaffold2637	3713	8794
CcMADS7	CcChr01	171294332	171299258	CaMADS16	CaChr01	191307281	191312140
CcMADS58	CcChr09	243937356	243937880	CaMADS93	CaChr09	260045380	260045904
CcMADS52	CcChr09	15857347	15857802	CaMADS89	CaChr09	13974846	13975340
CcMADS23	CcChr04	182731629	182732242	CaMADS48	CaChr04	182791649	182792257
CcMADS8	CcChr01	175664373	175670812	CaMADS17	CaChr01	193136290	193142547
CcMADS46	CcChr08	183478309	183479241	CaMADS152	PGAv.1.6.scaffold855	176466	177392
CcMADS15	CcChr03	108928595	108928903	CaMADS32	CaChr03	106902031	106902519
CcMADS69	CcChr12	194105235	194125968	CaMADS127	CaChr12	212246690	212276865
CcMADS71	CcChr12	194395069	194415144	CaMADS129	CaChr12	212442287	212462943
CcMADS37	CcChr07	227786763	227789014	CaMADS73	CaChr07	245514407	245515183
CcMADS14	CcChr02	163640004	163644867	CaMADS30	CaChr02	162615343	162620237
CcMADS30	CcChr06	96114124	96118595	CaMADS18	CaChr01	202054597	202058161
CcMADS33	CcChr07	26779735	26780058	CaMADS64	CaChr07	26315474	26315797
CcMADS51	CcChr09	5096497	5097030	CaMADS84	CaChr09	4606017	4606550
CcMADS62	CcChr11	12314585	12317012	CaMADS86	CaChr09	13105221	13109140
CcMADS29	CcChr05	221501412	221507216	CaMADS55	CaChr05	225671108	225671590
CcMADS12	CcChr02	152767981	152768874	CaMADS27	CaChr02	151271671	151286222
CcMADS27	CcChr05	136380527	136381054	CaMADS60	CaChr06	21771727	21771999
CcMADS1	CcChr01	54253347	54257378	CaMADS11	CaChr01	57588148	57592105
CcMADS66	CcChr12	21785388	21788899	CaMADS116	CaChr12	14137421	14138095
CcMADS67	CcChr12	21789605	21790255	CaMADS122	CaChr12	14325718	14326389
CcMADS18	CcChr04	3722287	3722859	CaMADS43	CaChr04	179047	179619
CcMADS5	CcChr01	67261095	67269347	CaMADS15	CaChr01	92412018	92412971
CcMADS60	CcChr10	221633391	221638475	CaMADS99	CaChr10	230462912	230468003
CcMADS44	CcChr08	177672769	177673242	CaMADS77	CaChr08	140671523	140671996
CcMADS34	CcChr07	27451776	27452090	CaMADS65	CaChr07	26358881	26359204
CcMADS57	CcChr09	240783477	240784001	CaMADS90	CaChr09	251417881	251418405
CcMADS35	CcChr07	177154279	177158748	CaMADS66	CaChr07	173000060	173009400
CcMADS28	CcChr05	198262964	198263668	CaMADS52	CaChr04	230295764	230299430
CcMADS54	CcChr09	15866529	15866990	CaMADS87	CaChr09	13965868	13966314
CcMADS32	CcChr06	241202178	241202735	CaMADS104	CaChr11	27295436	27295951
CcMADS11	CcChr02	134757509	134772416	CaMADS26	CaChr02	138038471	138050630
CcMADS45	CcChr08	177737520	177738026	CaMADS76	CaChr08	140617525	140618037
CcMADS64	CcChr11	180235698	180246698	CaMADS107	CaChr11	163368713	163383593
CcMADS21	CcChr04	30941686	30950227	CaMADS46	CaChr04	168949856	168950412
CcMADS53	CcChr09	15865553	15866008	CaMADS88	CaChr09	13966760	13967254
CcMADS9	CcChr02	89584200	89584517	CaMADS22	CaChr02	85818640	85818957
CcMADS61	CcChr11	12293381	12301020	CaMADS101	CaChr11	14752886	14760681
CcMADS42	CcChr08	177644613	177645152	CaMADS78	CaChr08	140698920	140699459
CcMADS3	CcChr01	54352976	54359223	CaMADS8	CaChr01	56053489	56060175
CcMADS39	CcChr08	109774867	109775373	CaMADS14	CaChr01	87461254	87461835
CcMADS70	CcChr12	194197197	194215605	CaMADS128	CaChr12	212339303	212358027
CcMADS19	CcChr04	5699626	5700156	CaMADS156	PGAv.1.6.scaffold866	1028800	1029330
CcMADS22	CcChr04	142201912	142206453	CaMADS45	CaChr04	135033769	135033966
CcMADS56	CcChr09	240517494	240518860	CaMADS91	CaChr09	251706822	251708187
CcMADS31	CcChr06	176530608	176533628	CaMADS61	CaChr06	183929888	183932904
CcMADS48	CcChr09	1258337	1258849	CaMADS82	CaChr09	4425198	4425749
CcMADS63	CcChr11	109397464	109414191	CaMADS105	CaChr11	157910517	157938013
CcMADS47	CcChr08	186286214	186287078	CaMADS143	PGAv.1.6.scaffold504	76659	77264
CcMADS43	CcChr08	177659796	177660302	CaMADS76	CaChr08	140617525	140618037
CcMADS2	CcChr01	54348429	54349541	CaMADS9	CaChr01	56063810	56064923
CcMADS13	CcChr02	163607825	163613518	CaMADS31	CaChr02	162646021	162651663
CcMADS36	CcChr07	177167344	177167700	CaMADS68	CaChr07	173154475	173156050
Capsicum chinense	chromosome	strat	end	Capsicum baccatum	chromosome	strat	end
CcMADS41	CcChr08	153984323	153987758	CbMADS83	CbChr08	171484769	171488357
CcMADS24	CcChr04	215947450	215953277	CbMADS58	CbChr04	199674363	199680130
CcMADS17	CcChr03	237336530	237337000	CbMADS47	CbChr03	247103231	247103704
CcMADS26	CcChr05	54056085	54073334	CbMADS65	CbChr05	48253096	48261982
CcMADS72	CCv1.2.scaffold539	625998	626711	CbMADS199	CBv1.2.scaffold3281	6202	6927
CcMADS10	CcChr02	91666523	91677769	CbMADS156	CBv1.2.scaffold996	723071	728030
CcMADS38	CcChr07	229563505	229564248	CbMADS77	CbChr07	243034630	243035424
CcMADS58	CcChr09	243937356	243937880	CbMADS35	CbChr03	1175374	1175898
CcMADS23	CcChr04	182731629	182732242	CbMADS48	CbChr03	256876652	256877299
CcMADS8	CcChr01	175664373	175670812	CbMADS27	CbChr01	249795736	249802204
CcMADS46	CcChr08	183478309	183479241	CbMADS105	CbChr08	197398164	197399102
CcMADS69	CcChr12	194105235	194125968	CbMADS170	CBv1.2.scaffold1150	501634	530772
CcMADS71	CcChr12	194395069	194415144	CbMADS172	CBv1.2.scaffold1150	644351	655011
CcMADS14	CcChr02	163640004	163644867	CbMADS33	CbChr02	154411223	154416106
CcMADS30	CcChr06	96114124	96118595	CbMADS26	CbChr01	186311908	186318013
CcMADS51	CcChr09	5096497	5097030	CbMADS109	CbChr09	3833164	3833697
CcMADS29	CcChr05	221501412	221507216	CbMADS66	CbChr05	204840904	204849073
CcMADS1	CcChr01	54253347	54257378	CbMADS82	CbChr08	19604212	19608248
CcMADS66	CcChr12	21785388	21788899	CbMADS134	CbChr12	36067447	36068121
CcMADS67	CcChr12	21789605	21790255	CbMADS132	CbChr12	36015167	36015838
CcMADS18	CcChr04	3722287	3722859	CbMADS49	CbChr04	8991015	8991587
CcMADS5	CcChr01	67261095	67269347	CbMADS23	CbChr01	62999245	63000198
CcMADS60	CcChr10	221633391	221638475	CbMADS112	CbChr10	223964673	223969758
CcMADS44	CcChr08	177672769	177673242	CbMADS99	CbChr08	189205385	189205858
CcMADS57	CcChr09	240783477	240784001	CbMADS39	CbChr03	49089303	49089827
CcMADS35	CcChr07	177154279	177158748	CbMADS75	CbChr07	196431176	196438387
CcMADS28	CcChr05	198262964	198263668	CbMADS61	CbChr04	216274492	216278102
CcMADS54	CcChr09	15866529	15866990	CbMADS186	CBv1.2.scaffold1552	512712	513158
CcMADS32	CcChr06	241202178	241202735	CbMADS121	CbChr11	38495872	38496429
CcMADS11	CcChr02	134757509	134772416	CbMADS31	CbChr02	129675305	129688196
CcMADS45	CcChr08	177737520	177738026	CbMADS101	CbChr08	189245429	189245932
CcMADS64	CcChr11	180235698	180246698	CbMADS138	CBv1.2.scaffold404	950639	951490
CcMADS53	CcChr09	15865553	15866008	CbMADS187	CBv1.2.scaffold1552	513680	514174
CcMADS61	CcChr11	12293381	12301020	CbMADS114	CbChr11	18154535	18161891
CcMADS42	CcChr08	177644613	177645152	CbMADS97	CbChr08	189131937	189132455
CcMADS3	CcChr01	54352976	54359223	CbMADS80	CbChr08	19492520	19498518
CcMADS39	CcChr08	109774867	109775373	CbMADS25	CbChr01	86742109	86742615
CcMADS70	CcChr12	194197197	194215605	CbMADS171	CBv1.2.scaffold1150	595537	614965
CcMADS19	CcChr04	5699626	5700156	CbMADS53	CbChr04	12517171	12517701
CcMADS22	CcChr04	142201912	142206453	CbMADS57	CbChr04	68935511	69004056
CcMADS56	CcChr09	240517494	240518860	CbMADS38	CbChr03	48767383	48767934
CcMADS48	CcChr09	1258337	1258849	CbMADS198	CBv1.2.scaffold3218	23441	23953
CcMADS47	CcChr08	186286214	186287078	CbMADS184	CBv1.2.scaffold1269	699423	700028
CcMADS43	CcChr08	177659796	177660302	CbMADS101	CbChr08	189245429	189245932
CcMADS2	CcChr01	54348429	54349541	CbMADS81	CbChr08	19502285	19503397
CcMADS13	CcChr02	163607825	163613518	CbMADS34	CbChr02	154445767	154451499
CcMADS36	CcChr07	177167344	177167700	CbMADS74	CbChr07	196420594	196422169
Capsicum annuum	chromosome	strat	end	Capsicum baccatum	chromosome	strat	end
CaMADS6	CaChr01	12173584	12174096	CbMADS2	CbChr01	12961572	12962084
CaMADS147	PGAv.1.6.scaffold504	723779	734158	CbMADS107	CbChr08	200518299	200530625
CaMADS150	PGAv.1.6.scaffold606	1592234	1592905	CbMADS176	CBv1.2.scaffold1269	171130	175393
CaMADS91	CaChr09	251706822	251708187	CbMADS38	CbChr03	48767383	48767934
CaMADS156	PGAv.1.6.scaffold866	1028800	1029330	CbMADS53	CbChr04	12517171	12517701
CaMADS93	CaChr09	260045380	260045904	CbMADS35	CbChr03	1175374	1175898
CaMADS152	PGAv.1.6.scaffold855	176466	177392	CbMADS105	CbChr08	197398164	197399102
CaMADS122	CaChr12	14325718	14326389	CbMADS132	CbChr12	36015167	36015838
CaMADS71	CaChr07	235694861	235706379	CbMADS79	CbChr07	250494058	250505422
CaMADS66	CaChr07	173000060	173009400	CbMADS75	CbChr07	196431176	196438387
CaMADS110	CaChr12	7474018	7474503	CbMADS169	CBv1.2.scaffold1059	371657	372040
CaMADS50	CaChr04	222594085	222599855	CbMADS58	CbChr04	199674363	199680130
CaMADS169	PGAv.1.6.scaffold2471	7717	8346	CbMADS161	CBv1.2.scaffold996	825493	826122
CaMADS82	CaChr09	4425198	4425749	CbMADS198	CBv1.2.scaffold3218	23441	23953
CaMADS151	PGAv.1.6.scaffold798	423019	423408	CbMADS106	CbChr08	198391653	198392042
CaMADS87	CaChr09	13965868	13966314	CbMADS186	CBv1.2.scaffold1552	512712	513158
CaMADS170	PGAv.1.6.scaffold2637	3713	8794	CbMADS156	CBv1.2.scaffold996	723071	728030
CaMADS108	CaChr12	6947584	6948881	CbMADS124	CbChr12	9331144	9332833
CaMADS75	CaChr08	126101342	126101785	CbMADS96	CbChr08	181365330	181365773
CaMADS155	PGAv.1.6.scaffold866	1020450	1020980	CbMADS52	CbChr04	12499951	12500481
CaMADS128	CaChr12	212339303	212358027	CbMADS171	CBv1.2.scaffold1150	595537	614965
CaMADS63	CaChr06	223706079	223720541	CbMADS73	CbChr06	235366210	235383650
CaMADS134	CaChr12	218790158	218811014	CbMADS137	CbChr12	197344373	197355041
CaMADS1	CaChr01	7441191	7458258	CbMADS1	CbChr01	5158058	5175146
CaMADS117	CaChr12	14232861	14233427	CbMADS90	CbChr08	174205347	174205952
CaMADS74	CaChr08	107951047	107954504	CbMADS83	CbChr08	171484769	171488357
CaMADS127	CaChr12	212246690	212276865	CbMADS170	CBv1.2.scaffold1150	501634	530772
CaMADS21	CaChr02	82423456	82423845	CbMADS28	CbChr02	3726666	3727484
CaMADS77	CaChr08	140671523	140671996	CbMADS99	CbChr08	189205385	189205858
CaMADS116	CaChr12	14137421	14138095	CbMADS134	CbChr12	36067447	36068121
CaMADS17	CaChr01	193136290	193142547	CbMADS27	CbChr01	249795736	249802204
CaMADS148	PGAv.1.6.scaffold523	350545	367697	CbMADS139	CBv1.2.scaffold789	222048	247951
CaMADS143	PGAv.1.6.scaffold504	76659	77264	CbMADS184	CBv1.2.scaffold1269	699423	700028
CaMADS68	CaChr07	173154475	173156050	CbMADS74	CbChr07	196420594	196422169
CaMADS140	PGAv.1.6.scaffold504	45676	46314	CbMADS202	CBv1.2.scaffold3550	21151	21633
CaMADS33	CaChr03	216315319	216315570	CbMADS46	CbChr03	212015526	212015672
CaMADS172	PGAv.1.6.scaffold4508	1154	1693	CbMADS152	CBv1.2.scaffold996	615333	615917
CaMADS73	CaChr07	245514407	245515183	CbMADS77	CbChr07	243034630	243035424
CaMADS137	PGAv.1.6.scaffold322	361619	362152	CbMADS108	CbChr08	207810495	207811028
CaMADS37	CaChr03	268834511	268842035	CbMADS63	CbChr05	11686084	11690911
CaMADS107	CaChr11	163368713	163383593	CbMADS138	CBv1.2.scaffold404	950639	951490
CaMADS36	CaChr03	263484033	263485837	CbMADS48	CbChr03	256876652	256877299
CaMADS92	CaChr09	251973770	251974297	CbMADS37	CbChr03	47265140	47265667
CaMADS130	CaChr12	212865202	212884309	CbMADS135	CbChr12	196948500	196976776
CaMADS99	CaChr10	230462912	230468003	CbMADS112	CbChr10	223964673	223969758
CaMADS55	CaChr05	225671108	225671590	CbMADS66	CbChr05	204840904	204849073
CaMADS146	PGAv.1.6.scaffold504	265030	265662	CbMADS192	CBv1.2.scaffold1988	279465	280187
CaMADS53	CaChr04	235585973	235589093	CbMADS60	CbChr04	212521416	212524594
CaMADS62	CaChr06	202935775	202936317	CbMADS72	CbChr06	205065951	205066493
CaMADS104	CaChr11	27295436	27295951	CbMADS121	CbChr11	38495872	38496429
CaMADS4	CaChr01	12127723	12128235	CbMADS4	CbChr01	12995942	12996415
CaMADS54	CaChr05	63766135	63771704	CbMADS64	CbChr05	48198204	48203899
CaMADS29	CaChr02	158544478	158551559	CbMADS32	CbChr02	148191721	148198659
CaMADS96	CaChr09	261872876	261873406	CbMADS44	CbChr03	54509040	54509570
CaMADS166	PGAv.1.6.scaffold2433	9660	10259	CbMADS157	CBv1.2.scaffold996	735137	735778
CaMADS30	CaChr02	162615343	162620237	CbMADS33	CbChr02	154411223	154416106
CaMADS51	CaChr04	223744091	223768156	CbMADS59	CbChr04	201612053	201641605
CaMADS11	CaChr01	57588148	57592105	CbMADS82	CbChr08	19604212	19608248
CaMADS38	CaChr03	268858992	268874268	CbMADS62	CbChr05	11655603	11669088
CaMADS31	CaChr02	162646021	162651663	CbMADS34	CbChr02	154445767	154451499
CaMADS123	CaChr12	14342847	14343416	CbMADS130	CbChr12	32610527	32611213
CaMADS41	CaChr03	276233877	276234416	CbMADS204	CBv1.2.scaffold6945	601	1098
CaMADS18	CaChr01	202054597	202058161	CbMADS26	CbChr01	186311908	186318013
CaMADS7	CaChr01	13076510	13077022	CbMADS21	CbChr01	15042525	15043037
CaMADS78	CaChr08	140698920	140699459	CbMADS97	CbChr08	189131937	189132455
CaMADS15	CaChr01	92412018	92412971	CbMADS22	CbChr01	62986585	62994966
CaMADS8	CaChr01	56053489	56060175	CbMADS80	CbChr08	19492520	19498518
CaMADS14	CaChr01	87461254	87461835	CbMADS25	CbChr01	86742109	86742615
CaMADS113	CaChr12	14040798	14041469	CbMADS86	CbChr08	174088541	174089212
CaMADS101	CaChr11	14752886	14760681	CbMADS114	CbChr11	18154535	18161891
CaMADS100	CaChr11	14734296	14739285	CbMADS113	CbChr11	18118430	18123309
CaMADS26	CaChr02	138038471	138050630	CbMADS31	CbChr02	129675305	129688196
CaMADS44	CaChr04	850436	850981	CbMADS51	CbChr04	9562966	9563511
CaMADS88	CaChr09	13966760	13967254	CbMADS187	CBv1.2.scaffold1552	513680	514174
CaMADS43	CaChr04	179047	179619	CbMADS49	CbChr04	8991015	8991587
CaMADS95	CaChr09	261598486	261599016	CbMADS43	CbChr03	54286002	54286532
CaMADS84	CaChr09	4606017	4606550	CbMADS110	CbChr09	3893250	3893783
CaMADS52	CaChr04	230295764	230299430	CbMADS61	CbChr04	216274492	216278102
CaMADS129	CaChr12	212442287	212462943	CbMADS172	CBv1.2.scaffold1150	644351	655011
CaMADS9	CaChr01	56063810	56064923	CbMADS81	CbChr08	19502285	19503397
CaMADS136	CaChr12	221955992	221965760	CbMADS115	CbChr11	30115607	30119146
CaMADS34	CaChr03	257644821	257645291	CbMADS47	CbChr03	247103231	247103704
CaMADS158	PGAv.1.6.scaffold1091	76214	85122	CbMADS168	CBv1.2.scaffold1028	773824	785492
CaMADS159	PGAv.1.6.scaffold1248	381000	381641	CbMADS199	CBv1.2.scaffold3281	6202	6927
CaMADS90	CaChr09	251417881	251418405	CbMADS39	CbChr03	49089303	49089827
