# Supplementary material for: Genome-Wide Identification, Evolution, and Expression Characterization of the Pepper (Capsicum spp.) MADS-box Gene Family
Source: Genes (Basel). 2022 Nov 6;13(11):2047. doi: 10.3390/genes13112047 (PMC9690561; doi:10.3390/genes13112047)
Supplement: Supplementary file 1 [file genes-13-02047-s001.zip › Table S6.xlsx]

## Sheet: Sheet1
Table S6. The identified paralogous genes in three Capsicum species
name	chromosome	strat	end	name	chromosome	strat	end
CcMADS45	CcChr08	177737520	177738026	CcMADS43	CcChr08	177659796	177660302
CcMADS43	CcChr08	177659796	177660302	CcMADS45	CcChr08	177737520	177738026
CaMADS82	CaChr09	4425198	4425749	CaMADS81	CaChr09	4391707	4392258
CaMADS40	CaChr03	276225028	276225567	CaMADS39	CaChr03	276146440	276146970
CaMADS40	CaChr03	276225028	276225567	CaMADS41	CaChr03	276233877	276234416
CaMADS58	CaChr05	230490881	230491750	CaMADS57	CaChr05	230465403	230465660
CaMADS164	PGAv.1.6.scaffold2199	8444	9043	CaMADS166	PGAv.1.6.scaffold2433	9660	10259
CaMADS83	CaChr09	4537744	4538274	CaMADS81	CaChr09	4391707	4392258
CaMADS4	CaChr01	12127723	12128235	CaMADS2	CaChr01	12030940	12031452
CaMADS81	CaChr09	4391707	4392258	CaMADS82	CaChr09	4425198	4425749
CaMADS81	CaChr09	4391707	4392258	CaMADS83	CaChr09	4537744	4538274
CaMADS142	PGAv.1.6.scaffold504	67056	73522	CaMADS141	PGAv.1.6.scaffold504	48196	53950
CaMADS39	CaChr03	276146440	276146970	CaMADS40	CaChr03	276225028	276225567
CaMADS39	CaChr03	276146440	276146970	CaMADS41	CaChr03	276233877	276234416
CaMADS2	CaChr01	12030940	12031452	CaMADS4	CaChr01	12127723	12128235
CaMADS166	PGAv.1.6.scaffold2433	9660	10259	CaMADS164	PGAv.1.6.scaffold2199	8444	9043
CaMADS57	CaChr05	230465403	230465660	CaMADS58	CaChr05	230490881	230491750
CaMADS141	PGAv.1.6.scaffold504	48196	53950	CaMADS142	PGAv.1.6.scaffold504	67056	73522
CaMADS41	CaChr03	276233877	276234416	CaMADS39	CaChr03	276146440	276146970
CaMADS41	CaChr03	276233877	276234416	CaMADS40	CaChr03	276225028	276225567
CbMADS118	CbChr11	38441150	38441707	CbMADS122	CbChr11	38498355	38498912
CbMADS199	CBv1.2.scaffold3281	6202	6927	CbMADS111	CbChr09	128767975	128772352
CbMADS199	CBv1.2.scaffold3281	6202	6927	CbMADS104	CbChr08	195208644	195209423
CbMADS87	CbChr08	174114310	174114981	CbMADS88	CbChr08	174116687	174117358
CbMADS40	CbChr03	53646738	53647250	CbMADS41	CbChr03	53728100	53728612
CbMADS132	CbChr12	36015167	36015838	CbMADS85	CbChr08	174085172	174085843
CbMADS122	CbChr11	38498355	38498912	CbMADS118	CbChr11	38441150	38441707
CbMADS162	CBv1.2.scaffold996	836109	836747	CbMADS157	CBv1.2.scaffold996	735137	735778
CbMADS158	CBv1.2.scaffold996	786046	786675	CbMADS147	CBv1.2.scaffold996	428255	428884
CbMADS158	CBv1.2.scaffold996	786046	786675	CbMADS161	CBv1.2.scaffold996	825493	826122
CbMADS154	CBv1.2.scaffold996	643904	644539	CbMADS167	CBv1.2.scaffold996	971683	972318
CbMADS154	CBv1.2.scaffold996	643904	644539	CbMADS146	CBv1.2.scaffold996	408142	408777
CbMADS98	CbChr08	189168632	189169105	CbMADS102	CbChr08	189258779	189259252
CbMADS98	CbChr08	189168632	189169105	CbMADS99	CbChr08	189205385	189205858
CbMADS157	CBv1.2.scaffold996	735137	735778	CbMADS188	CBv1.2.scaffold1900	286005	290497
CbMADS157	CBv1.2.scaffold996	735137	735778	CbMADS162	CBv1.2.scaffold996	836109	836747
CbMADS203	CBv1.2.scaffold3592	17948	18460	CbMADS198	CBv1.2.scaffold3218	23441	23953
CbMADS21	CbChr01	15042525	15043037	CbMADS11	CbChr01	14373612	14374124
CbMADS21	CbChr01	15042525	15043037	CbMADS13	CbChr01	14597709	14598221
CbMADS201	CBv1.2.scaffold3550	5273	5689	CbMADS185	CBv1.2.scaffold1269	724054	724470
CbMADS121	CbChr11	38495872	38496429	CbMADS117	CbChr11	38434241	38434798
CbMADS121	CbChr11	38495872	38496429	CbMADS120	CbChr11	38479198	38479755
CbMADS104	CbChr08	195208644	195209423	CbMADS111	CbChr09	128767975	128772352
CbMADS104	CbChr08	195208644	195209423	CbMADS199	CBv1.2.scaffold3281	6202	6927
CbMADS185	CBv1.2.scaffold1269	724054	724470	CbMADS201	CBv1.2.scaffold3550	5273	5689
CbMADS54	CbChr04	12588758	12589288	CbMADS55	CbChr04	12614302	12614832
CbMADS120	CbChr11	38479198	38479755	CbMADS117	CbChr11	38434241	38434798
CbMADS120	CbChr11	38479198	38479755	CbMADS121	CbChr11	38495872	38496429
CbMADS149	CBv1.2.scaffold996	457012	457602	CbMADS160	CBv1.2.scaffold996	812862	813452
CbMADS188	CBv1.2.scaffold1900	286005	290497	CbMADS157	CBv1.2.scaffold996	735137	735778
CbMADS85	CbChr08	174085172	174085843	CbMADS132	CbChr12	36015167	36015838
CbMADS151	CBv1.2.scaffold996	605565	608621	CbMADS165	CBv1.2.scaffold996	944907	948069
CbMADS193	CBv1.2.scaffold1988	285226	285861	CbMADS174	CBv1.2.scaffold1269	147875	148510
CbMADS193	CBv1.2.scaffold1988	285226	285861	CbMADS167	CBv1.2.scaffold996	971683	972318
CbMADS193	CBv1.2.scaffold1988	285226	285861	CbMADS146	CBv1.2.scaffold996	408142	408777
CbMADS9	CbChr01	14284155	14284664	CbMADS20	CbChr01	14971032	14971541
CbMADS9	CbChr01	14284155	14284664	CbMADS18	CbChr01	14824939	14825448
CbMADS9	CbChr01	14284155	14284664	CbMADS17	CbChr01	14821971	14822480
CbMADS9	CbChr01	14284155	14284664	CbMADS8	CbChr01	14075889	14076398
CbMADS9	CbChr01	14284155	14284664	CbMADS191	CBv1.2.scaffold1923	282875	283384
CbMADS13	CbChr01	14597709	14598221	CbMADS21	CbChr01	15042525	15043037
CbMADS13	CbChr01	14597709	14598221	CbMADS11	CbChr01	14373612	14374124
CbMADS165	CBv1.2.scaffold996	944907	948069	CbMADS151	CBv1.2.scaffold996	605565	608621
CbMADS165	CBv1.2.scaffold996	944907	948069	CbMADS156	CBv1.2.scaffold996	723071	728030
CbMADS143	CBv1.2.scaffold996	329081	329710	CbMADS147	CBv1.2.scaffold996	428255	428884
CbMADS143	CBv1.2.scaffold996	329081	329710	CbMADS161	CBv1.2.scaffold996	825493	826122
CbMADS161	CBv1.2.scaffold996	825493	826122	CbMADS147	CBv1.2.scaffold996	428255	428884
CbMADS161	CBv1.2.scaffold996	825493	826122	CbMADS158	CBv1.2.scaffold996	786046	786675
CbMADS161	CBv1.2.scaffold996	825493	826122	CbMADS143	CBv1.2.scaffold996	329081	329710
CbMADS174	CBv1.2.scaffold1269	147875	148510	CbMADS193	CBv1.2.scaffold1988	285226	285861
CbMADS174	CBv1.2.scaffold1269	147875	148510	CbMADS167	CBv1.2.scaffold996	971683	972318
CbMADS174	CBv1.2.scaffold1269	147875	148510	CbMADS146	CBv1.2.scaffold996	408142	408777
CbMADS15	CbChr01	14703210	14710837	CbMADS14	CbChr01	14638669	14646346
CbMADS15	CbChr01	14703210	14710837	CbMADS7	CbChr01	14065346	14073303
CbMADS15	CbChr01	14703210	14710837	CbMADS190	CBv1.2.scaffold1923	270671	278262
CbMADS111	CbChr09	128767975	128772352	CbMADS199	CBv1.2.scaffold3281	6202	6927
CbMADS111	CbChr09	128767975	128772352	CbMADS104	CbChr08	195208644	195209423
CbMADS17	CbChr01	14821971	14822480	CbMADS20	CbChr01	14971032	14971541
CbMADS17	CbChr01	14821971	14822480	CbMADS18	CbChr01	14824939	14825448
CbMADS17	CbChr01	14821971	14822480	CbMADS9	CbChr01	14284155	14284664
CbMADS17	CbChr01	14821971	14822480	CbMADS8	CbChr01	14075889	14076398
CbMADS17	CbChr01	14821971	14822480	CbMADS191	CBv1.2.scaffold1923	282875	283384
CbMADS160	CBv1.2.scaffold996	812862	813452	CbMADS149	CBv1.2.scaffold996	457012	457602
CbMADS156	CBv1.2.scaffold996	723071	728030	CbMADS165	CBv1.2.scaffold996	944907	948069
CbMADS117	CbChr11	38434241	38434798	CbMADS120	CbChr11	38479198	38479755
CbMADS117	CbChr11	38434241	38434798	CbMADS121	CbChr11	38495872	38496429
CbMADS167	CBv1.2.scaffold996	971683	972318	CbMADS174	CBv1.2.scaffold1269	147875	148510
CbMADS167	CBv1.2.scaffold996	971683	972318	CbMADS193	CBv1.2.scaffold1988	285226	285861
CbMADS167	CBv1.2.scaffold996	971683	972318	CbMADS154	CBv1.2.scaffold996	643904	644539
CbMADS167	CBv1.2.scaffold996	971683	972318	CbMADS146	CBv1.2.scaffold996	408142	408777
CbMADS147	CBv1.2.scaffold996	428255	428884	CbMADS158	CBv1.2.scaffold996	786046	786675
CbMADS147	CBv1.2.scaffold996	428255	428884	CbMADS161	CBv1.2.scaffold996	825493	826122
CbMADS147	CBv1.2.scaffold996	428255	428884	CbMADS142	CBv1.2.scaffold996	294916	295545
CbMADS147	CBv1.2.scaffold996	428255	428884	CbMADS143	CBv1.2.scaffold996	329081	329710
CbMADS8	CbChr01	14075889	14076398	CbMADS20	CbChr01	14971032	14971541
CbMADS8	CbChr01	14075889	14076398	CbMADS18	CbChr01	14824939	14825448
CbMADS8	CbChr01	14075889	14076398	CbMADS17	CbChr01	14821971	14822480
CbMADS8	CbChr01	14075889	14076398	CbMADS9	CbChr01	14284155	14284664
CbMADS8	CbChr01	14075889	14076398	CbMADS191	CBv1.2.scaffold1923	282875	283384
CbMADS18	CbChr01	14824939	14825448	CbMADS20	CbChr01	14971032	14971541
CbMADS18	CbChr01	14824939	14825448	CbMADS17	CbChr01	14821971	14822480
CbMADS18	CbChr01	14824939	14825448	CbMADS9	CbChr01	14284155	14284664
CbMADS18	CbChr01	14824939	14825448	CbMADS8	CbChr01	14075889	14076398
CbMADS18	CbChr01	14824939	14825448	CbMADS191	CBv1.2.scaffold1923	282875	283384
CbMADS7	CbChr01	14065346	14073303	CbMADS14	CbChr01	14638669	14646346
CbMADS7	CbChr01	14065346	14073303	CbMADS15	CbChr01	14703210	14710837
CbMADS7	CbChr01	14065346	14073303	CbMADS190	CBv1.2.scaffold1923	270671	278262
CbMADS190	CBv1.2.scaffold1923	270671	278262	CbMADS14	CbChr01	14638669	14646346
CbMADS190	CBv1.2.scaffold1923	270671	278262	CbMADS15	CbChr01	14703210	14710837
CbMADS190	CBv1.2.scaffold1923	270671	278262	CbMADS7	CbChr01	14065346	14073303
CbMADS102	CbChr08	189258779	189259252	CbMADS99	CbChr08	189205385	189205858
CbMADS102	CbChr08	189258779	189259252	CbMADS98	CbChr08	189168632	189169105
CbMADS198	CBv1.2.scaffold3218	23441	23953	CbMADS203	CBv1.2.scaffold3592	17948	18460
CbMADS191	CBv1.2.scaffold1923	282875	283384	CbMADS20	CbChr01	14971032	14971541
CbMADS191	CBv1.2.scaffold1923	282875	283384	CbMADS18	CbChr01	14824939	14825448
CbMADS191	CBv1.2.scaffold1923	282875	283384	CbMADS17	CbChr01	14821971	14822480
CbMADS191	CBv1.2.scaffold1923	282875	283384	CbMADS9	CbChr01	14284155	14284664
CbMADS191	CBv1.2.scaffold1923	282875	283384	CbMADS8	CbChr01	14075889	14076398
CbMADS41	CbChr03	53728100	53728612	CbMADS40	CbChr03	53646738	53647250
CbMADS142	CBv1.2.scaffold996	294916	295545	CbMADS147	CBv1.2.scaffold996	428255	428884
CbMADS99	CbChr08	189205385	189205858	CbMADS102	CbChr08	189258779	189259252
CbMADS99	CbChr08	189205385	189205858	CbMADS98	CbChr08	189168632	189169105
CbMADS148	CBv1.2.scaffold996	437671	438255	CbMADS152	CBv1.2.scaffold996	615333	615917
CbMADS11	CbChr01	14373612	14374124	CbMADS21	CbChr01	15042525	15043037
CbMADS11	CbChr01	14373612	14374124	CbMADS13	CbChr01	14597709	14598221
CbMADS14	CbChr01	14638669	14646346	CbMADS15	CbChr01	14703210	14710837
CbMADS14	CbChr01	14638669	14646346	CbMADS7	CbChr01	14065346	14073303
CbMADS14	CbChr01	14638669	14646346	CbMADS190	CBv1.2.scaffold1923	270671	278262
CbMADS88	CbChr08	174116687	174117358	CbMADS87	CbChr08	174114310	174114981
CbMADS20	CbChr01	14971032	14971541	CbMADS18	CbChr01	14824939	14825448
CbMADS20	CbChr01	14971032	14971541	CbMADS17	CbChr01	14821971	14822480
CbMADS20	CbChr01	14971032	14971541	CbMADS9	CbChr01	14284155	14284664
CbMADS20	CbChr01	14971032	14971541	CbMADS8	CbChr01	14075889	14076398
CbMADS20	CbChr01	14971032	14971541	CbMADS191	CBv1.2.scaffold1923	282875	283384
CbMADS55	CbChr04	12614302	12614832	CbMADS54	CbChr04	12588758	12589288
CbMADS146	CBv1.2.scaffold996	408142	408777	CbMADS174	CBv1.2.scaffold1269	147875	148510
CbMADS146	CBv1.2.scaffold996	408142	408777	CbMADS193	CBv1.2.scaffold1988	285226	285861
CbMADS146	CBv1.2.scaffold996	408142	408777	CbMADS154	CBv1.2.scaffold996	643904	644539
CbMADS146	CBv1.2.scaffold996	408142	408777	CbMADS167	CBv1.2.scaffold996	971683	972318
CbMADS152	CBv1.2.scaffold996	615333	615917	CbMADS148	CBv1.2.scaffold996	437671	438255
