# Supplementary material for: Genome-Wide Identification, Evolution, and Expression Characterization of the Pepper (Capsicum spp.) MADS-box Gene Family
Source: Genes (Basel). 2022 Nov 6;13(11):2047. doi: 10.3390/genes13112047 (PMC9690561; doi:10.3390/genes13112047)
Supplement: Supplementary file 1 [file genes-13-02047-s001.zip › Table S7.xlsx]

## Sheet: steet1
Table S7. The Ka/Ks ratios for the paralogous and orthologous gene pairs of MADS-box genes in Capsicum annuum, C. baccatum, and C. chinense
Paralogous gene
Locus ID/sep 1	Gene ID/sep 1	Locus ID/sep 2	Gene ID/sep 2	Ka	Ks	Ka/Ks
CC.CCv1.2.scaffold424.30	CcMADS45	CC.CCv1.2.scaffold424.26	CcMADS43	0	0	NaN
CC.CCv1.2.scaffold424.26	CcMADS43	CC.CCv1.2.scaffold424.30	CcMADS45	0	0	NaN
CA.PGAv.1.6.scaffold1038.26	CaMADS82	CA.PGAv.1.6.scaffold1038.25	CaMADS81	0.0372598	0.0462655	0.805347
CA.PGAv.1.6.scaffold843.2	CaMADS40	CA.PGAv.1.6.scaffold843.1	CaMADS39	0.0430888	0.0714259	0.603266
CA.PGAv.1.6.scaffold843.2	CaMADS40	CA.PGAv.1.6.scaffold843.3	CaMADS41	0.0382935	0.0475973	0.804531
CA.PGAv.1.6.scaffold765.41	CaMADS58	CA.PGAv.1.6.scaffold765.44	CaMADS57	0.089462	0.240744	0.371606
CA.PGAv.1.6.scaffold2199.1	CaMADS164	CA.PGAv.1.6.scaffold2433.1	CaMADS166	0.00214746	0	#NAME?
CA.PGAv.1.6.scaffold1038.27	CaMADS83	CA.PGAv.1.6.scaffold1038.25	CaMADS81	0.047825	0.0711117	0.672533
CA.PGAv.1.6.scaffold1058.21	CaMADS4	CA.PGAv.1.6.scaffold1058.17	CaMADS2	0.0401518	0.0729108	0.550697
CA.PGAv.1.6.scaffold1038.25	CaMADS81	CA.PGAv.1.6.scaffold1038.26	CaMADS82	0.0372598	0.0462655	0.805347
CA.PGAv.1.6.scaffold1038.25	CaMADS81	CA.PGAv.1.6.scaffold1038.27	CaMADS83	0.047825	0.0711117	0.672533
CA.PGAv.1.6.scaffold504.6	CaMADS142	CA.PGAv.1.6.scaffold504.5	CaMADS141	0.139538	0.202878	0.687795
CA.PGAv.1.6.scaffold843.1	CaMADS39	CA.PGAv.1.6.scaffold843.2	CaMADS40	0.0430888	0.0714259	0.603266
CA.PGAv.1.6.scaffold843.1	CaMADS39	CA.PGAv.1.6.scaffold843.3	CaMADS41	0.0416944	0.0572615	0.728141
CA.PGAv.1.6.scaffold1058.17	CaMADS2	CA.PGAv.1.6.scaffold1058.21	CaMADS4	0.0401518	0.0729108	0.550697
CA.PGAv.1.6.scaffold2433.1	CaMADS166	CA.PGAv.1.6.scaffold2199.1	CaMADS164	0.00214746	0	#NAME?
CA.PGAv.1.6.scaffold765.44	CaMADS57	CA.PGAv.1.6.scaffold765.41	CaMADS58	0.089462	0.240744	0.371606
CA.PGAv.1.6.scaffold504.5	CaMADS141	CA.PGAv.1.6.scaffold504.6	CaMADS142	0.139538	0.202878	0.687795
CA.PGAv.1.6.scaffold843.3	CaMADS41	CA.PGAv.1.6.scaffold843.1	CaMADS39	0.0416944	0.0572615	0.728141
CA.PGAv.1.6.scaffold843.3	CaMADS41	CA.PGAv.1.6.scaffold843.2	CaMADS40	0.0382935	0.0475973	0.804531
CB.CBv1.2.scaffold51.49	CbMADS118	CB.CBv1.2.scaffold51.53	CbMADS122	0.0288421	0.0313113	0.921142
CB.CBv1.2.scaffold3281.2	CbMADS199	CB.CBv1.2.scaffold1167.6	CbMADS111	0.0227888	0.0429199	0.53096
CB.CBv1.2.scaffold3281.2	CbMADS199	CB.CBv1.2.scaffold595.44	CbMADS104	0.00955427	0.05411	0.176571
CB.CBv1.2.scaffold1292.10	CbMADS87	CB.CBv1.2.scaffold1292.12	CbMADS88	0.0212096	0.028507	0.744015
CB.CBv1.2.scaffold2499.3	CbMADS40	CB.CBv1.2.scaffold2731.3	CbMADS41	0.0203834	0	#NAME?
CB.CBv1.2.scaffold1903.1	CbMADS132	CB.CBv1.2.scaffold1292.5	CbMADS85	0.0153189	0.0142776	1.07293
CB.CBv1.2.scaffold51.53	CbMADS122	CB.CBv1.2.scaffold51.49	CbMADS118	0.0288421	0.0313113	0.921142
CB.CBv1.2.scaffold996.25	CbMADS162	CB.CBv1.2.scaffold996.20	CbMADS157	0.0142522	0.051681	0.275773
CB.CBv1.2.scaffold996.21	CbMADS158	CB.CBv1.2.scaffold996.10	CbMADS147	0.0124678	0.0287633	0.433463
CB.CBv1.2.scaffold996.21	CbMADS158	CB.CBv1.2.scaffold996.24	CbMADS161	0.0229863	0.0289018	0.795323
CB.CBv1.2.scaffold996.17	CbMADS154	CB.CBv1.2.scaffold996.30	CbMADS167	0.0208854	0.0206199	1.01288
CB.CBv1.2.scaffold996.17	CbMADS154	CB.CBv1.2.scaffold996.9	CbMADS146	0.0166645	0.00680663	2.44827
CB.CBv1.2.scaffold243.26	CbMADS98	CB.CBv1.2.scaffold243.21	CbMADS102	0.00277137	0.00918848	0.301613
CB.CBv1.2.scaffold243.26	CbMADS98	CB.CBv1.2.scaffold243.25	CbMADS99	0.00554788	0	#NAME?
CB.CBv1.2.scaffold996.20	CbMADS157	CB.CBv1.2.scaffold1900.10	CbMADS188	0.0541526	0.0665461	0.813761
CB.CBv1.2.scaffold996.20	CbMADS157	CB.CBv1.2.scaffold996.25	CbMADS162	0.0142522	0.051681	0.275773
CB.CBv1.2.scaffold3592.1	CbMADS203	CB.CBv1.2.scaffold3218.1	CbMADS198	0.010161	0.017805	0.570685
CB.CBv1.2.scaffold1053.21	CbMADS21	CB.CBv1.2.scaffold1498.3	CbMADS11	0.022348	0.00994215	2.24781
CB.CBv1.2.scaffold1053.21	CbMADS21	CB.CBv1.2.scaffold1498.5	CbMADS13	0.0300541	0.0400095	0.751174
CB.CBv1.2.scaffold3550.2	CbMADS201	CB.CBv1.2.scaffold1269.22	CbMADS185	0.0187315	0	#NAME?
CB.CBv1.2.scaffold51.52	CbMADS121	CB.CBv1.2.scaffold51.48	CbMADS117	0.00705196	0.00787926	0.895003
CB.CBv1.2.scaffold51.52	CbMADS121	CB.CBv1.2.scaffold51.51	CbMADS120	0.0117881	0.0239064	0.493092
CB.CBv1.2.scaffold595.44	CbMADS104	CB.CBv1.2.scaffold1167.6	CbMADS111	0.0253534	0.0580164	0.437004
CB.CBv1.2.scaffold595.44	CbMADS104	CB.CBv1.2.scaffold3281.2	CbMADS199	0.00955427	0.05411	0.176571
CB.CBv1.2.scaffold1269.22	CbMADS185	CB.CBv1.2.scaffold3550.2	CbMADS201	0.0187315	0	#NAME?
CB.CBv1.2.scaffold1660.17	CbMADS54	CB.CBv1.2.scaffold1660.19	CbMADS55	0.024502	0.00888899	2.75644
CB.CBv1.2.scaffold51.51	CbMADS120	CB.CBv1.2.scaffold51.48	CbMADS117	0.0141709	0.0158422	0.894502
CB.CBv1.2.scaffold51.51	CbMADS120	CB.CBv1.2.scaffold51.52	CbMADS121	0.0117881	0.0239064	0.493092
CB.CBv1.2.scaffold996.12	CbMADS149	CB.CBv1.2.scaffold996.23	CbMADS160	0.0179448	0.037461	0.479026
CB.CBv1.2.scaffold1900.10	CbMADS188	CB.CBv1.2.scaffold996.20	CbMADS157	0.0541526	0.0665461	0.813761
CB.CBv1.2.scaffold1292.5	CbMADS85	CB.CBv1.2.scaffold1903.1	CbMADS132	0.0153189	0.0142776	1.07293
CB.CBv1.2.scaffold996.14	CbMADS151	CB.CBv1.2.scaffold996.28	CbMADS165	0.0420608	0.0526532	0.798828
CB.CBv1.2.scaffold1988.17	CbMADS193	CB.CBv1.2.scaffold1269.6	CbMADS174	0.0187055	0.0719113	0.260119
CB.CBv1.2.scaffold1988.17	CbMADS193	CB.CBv1.2.scaffold996.30	CbMADS167	0.0229463	0.0716963	0.320049
CB.CBv1.2.scaffold1988.17	CbMADS193	CB.CBv1.2.scaffold996.9	CbMADS146	0.018725	0.0421657	0.444081
CB.CBv1.2.scaffold1498.1	CbMADS9	CB.CBv1.2.scaffold1053.22	CbMADS20	0.0225346	0.0199513	1.12948
CB.CBv1.2.scaffold1498.1	CbMADS9	CB.CBv1.2.scaffold1053.25	CbMADS18	0.0250807	0.0301296	0.832428
CB.CBv1.2.scaffold1498.1	CbMADS9	CB.CBv1.2.scaffold1053.26	CbMADS17	0.0276182	0.0200012	1.38083
CB.CBv1.2.scaffold1498.1	CbMADS9	CB.CBv1.2.scaffold1573.14	CbMADS8	0.0225205	0.0302054	0.745577
CB.CBv1.2.scaffold1498.1	CbMADS9	CB.CBv1.2.scaffold1923.3	CbMADS191	0.0174608	0.0405162	0.430958
CB.CBv1.2.scaffold1498.5	CbMADS13	CB.CBv1.2.scaffold1053.21	CbMADS21	0.0300541	0.0400095	0.751174
CB.CBv1.2.scaffold1498.5	CbMADS13	CB.CBv1.2.scaffold1498.3	CbMADS11	0.0325662	0.029979	1.0863
CB.CBv1.2.scaffold996.28	CbMADS165	CB.CBv1.2.scaffold996.14	CbMADS151	0.0420608	0.0526532	0.798828
CB.CBv1.2.scaffold996.28	CbMADS165	CB.CBv1.2.scaffold996.19	CbMADS156	0.0387739	0.0311329	1.24543
CB.CBv1.2.scaffold996.6	CbMADS143	CB.CBv1.2.scaffold996.10	CbMADS147	0.0250676	0.0516492	0.485344
CB.CBv1.2.scaffold996.6	CbMADS143	CB.CBv1.2.scaffold996.24	CbMADS161	0.027157	0.067419	0.402809
CB.CBv1.2.scaffold996.24	CbMADS161	CB.CBv1.2.scaffold996.10	CbMADS147	0.0145737	0.0509905	0.285811
CB.CBv1.2.scaffold996.24	CbMADS161	CB.CBv1.2.scaffold996.21	CbMADS158	0.0229863	0.0289018	0.795323
CB.CBv1.2.scaffold996.24	CbMADS161	CB.CBv1.2.scaffold996.6	CbMADS143	0.027157	0.067419	0.402809
CB.CBv1.2.scaffold1269.6	CbMADS174	CB.CBv1.2.scaffold1988.17	CbMADS193	0.0187055	0.0719113	0.260119
CB.CBv1.2.scaffold1269.6	CbMADS174	CB.CBv1.2.scaffold996.30	CbMADS167	0.0240146	0.0983822	0.244095
CB.CBv1.2.scaffold1269.6	CbMADS174	CB.CBv1.2.scaffold996.9	CbMADS146	0.0240188	0.0829175	0.289671
CB.CBv1.2.scaffold1498.7	CbMADS15	CB.CBv1.2.scaffold1498.6	CbMADS14	0.213093	0.347695	0.612873
CB.CBv1.2.scaffold1498.7	CbMADS15	CB.CBv1.2.scaffold1573.13	CbMADS7	0.161777	0.256519	0.630664
CB.CBv1.2.scaffold1498.7	CbMADS15	CB.CBv1.2.scaffold1923.2	CbMADS190	0.198265	0.307027	0.64576
CB.CBv1.2.scaffold1167.6	CbMADS111	CB.CBv1.2.scaffold3281.2	CbMADS199	0.0227888	0.0429199	0.53096
CB.CBv1.2.scaffold1167.6	CbMADS111	CB.CBv1.2.scaffold595.44	CbMADS104	0.0253534	0.0580164	0.437004
CB.CBv1.2.scaffold1053.26	CbMADS17	CB.CBv1.2.scaffold1053.22	CbMADS20	0.0250912	0	#NAME?
CB.CBv1.2.scaffold1053.26	CbMADS17	CB.CBv1.2.scaffold1053.25	CbMADS18	0.0276471	0.00989297	2.79462
CB.CBv1.2.scaffold1053.26	CbMADS17	CB.CBv1.2.scaffold1498.1	CbMADS9	0.0276182	0.0200012	1.38083
CB.CBv1.2.scaffold1053.26	CbMADS17	CB.CBv1.2.scaffold1573.14	CbMADS8	0.00494847	0.0099175	0.498964
CB.CBv1.2.scaffold1053.26	CbMADS17	CB.CBv1.2.scaffold1923.3	CbMADS191	0.0225346	0.0199513	1.12948
CB.CBv1.2.scaffold996.23	CbMADS160	CB.CBv1.2.scaffold996.12	CbMADS149	0.0179448	0.037461	0.479026
CB.CBv1.2.scaffold996.19	CbMADS156	CB.CBv1.2.scaffold996.28	CbMADS165	0.0387739	0.0311329	1.24543
CB.CBv1.2.scaffold51.48	CbMADS117	CB.CBv1.2.scaffold51.51	CbMADS120	0.0141709	0.0158422	0.894502
CB.CBv1.2.scaffold51.48	CbMADS117	CB.CBv1.2.scaffold51.52	CbMADS121	0.00705196	0.00787926	0.895003
CB.CBv1.2.scaffold996.30	CbMADS167	CB.CBv1.2.scaffold1269.6	CbMADS174	0.0240146	0.0983822	0.244095
CB.CBv1.2.scaffold996.30	CbMADS167	CB.CBv1.2.scaffold1988.17	CbMADS193	0.0229463	0.0716963	0.320049
CB.CBv1.2.scaffold996.30	CbMADS167	CB.CBv1.2.scaffold996.17	CbMADS154	0.0208854	0.0206199	1.01288
CB.CBv1.2.scaffold996.30	CbMADS167	CB.CBv1.2.scaffold996.9	CbMADS146	0.0124463	0.0277328	0.448792
CB.CBv1.2.scaffold996.10	CbMADS147	CB.CBv1.2.scaffold996.21	CbMADS158	0.0124678	0.0287633	0.433463
CB.CBv1.2.scaffold996.10	CbMADS147	CB.CBv1.2.scaffold996.24	CbMADS161	0.0145737	0.0509905	0.285811
CB.CBv1.2.scaffold996.10	CbMADS147	CB.CBv1.2.scaffold996.5	CbMADS142	0.0325738	0.032673	0.996964
CB.CBv1.2.scaffold996.10	CbMADS147	CB.CBv1.2.scaffold996.6	CbMADS143	0.0250676	0.0516492	0.485344
CB.CBv1.2.scaffold1573.14	CbMADS8	CB.CBv1.2.scaffold1053.22	CbMADS20	0.0200054	0.00989297	2.02218
CB.CBv1.2.scaffold1573.14	CbMADS8	CB.CBv1.2.scaffold1053.25	CbMADS18	0.022544	0.0199182	1.13183
CB.CBv1.2.scaffold1573.14	CbMADS8	CB.CBv1.2.scaffold1053.26	CbMADS17	0.00494847	0.0099175	0.498964
CB.CBv1.2.scaffold1573.14	CbMADS8	CB.CBv1.2.scaffold1498.1	CbMADS9	0.0225205	0.0302054	0.745577
CB.CBv1.2.scaffold1573.14	CbMADS8	CB.CBv1.2.scaffold1923.3	CbMADS191	0.017468	0.0301296	0.579764
CB.CBv1.2.scaffold1053.25	CbMADS18	CB.CBv1.2.scaffold1053.22	CbMADS20	0.0225581	0.00986856	2.28585
CB.CBv1.2.scaffold1053.25	CbMADS18	CB.CBv1.2.scaffold1053.26	CbMADS17	0.0276471	0.00989297	2.79462
CB.CBv1.2.scaffold1053.25	CbMADS18	CB.CBv1.2.scaffold1498.1	CbMADS9	0.0250807	0.0301296	0.832428
CB.CBv1.2.scaffold1053.25	CbMADS18	CB.CBv1.2.scaffold1573.14	CbMADS8	0.022544	0.0199182	1.13183
CB.CBv1.2.scaffold1053.25	CbMADS18	CB.CBv1.2.scaffold1923.3	CbMADS191	0.0200095	0.0300541	0.665783
CB.CBv1.2.scaffold1573.13	CbMADS7	CB.CBv1.2.scaffold1498.6	CbMADS14	0.117456	0.10821	1.08545
CB.CBv1.2.scaffold1573.13	CbMADS7	CB.CBv1.2.scaffold1498.7	CbMADS15	0.161777	0.256519	0.630664
CB.CBv1.2.scaffold1573.13	CbMADS7	CB.CBv1.2.scaffold1923.2	CbMADS190	0.13202	0.0786501	1.67858
CB.CBv1.2.scaffold1923.2	CbMADS190	CB.CBv1.2.scaffold1498.6	CbMADS14	0.0892986	0.13532	0.659905
CB.CBv1.2.scaffold1923.2	CbMADS190	CB.CBv1.2.scaffold1498.7	CbMADS15	0.198265	0.307027	0.64576
CB.CBv1.2.scaffold1923.2	CbMADS190	CB.CBv1.2.scaffold1573.13	CbMADS7	0.13202	0.0786501	1.67858
CB.CBv1.2.scaffold243.21	CbMADS102	CB.CBv1.2.scaffold243.25	CbMADS99	0.00277137	0.00918848	0.301613
CB.CBv1.2.scaffold243.21	CbMADS102	CB.CBv1.2.scaffold243.26	CbMADS98	0.00277137	0.00918848	0.301613
CB.CBv1.2.scaffold3218.1	CbMADS198	CB.CBv1.2.scaffold3592.1	CbMADS203	0.010161	0.017805	0.570685
CB.CBv1.2.scaffold1923.3	CbMADS191	CB.CBv1.2.scaffold1053.22	CbMADS20	0.0174789	0.0199017	0.878265
CB.CBv1.2.scaffold1923.3	CbMADS191	CB.CBv1.2.scaffold1053.25	CbMADS18	0.0200095	0.0300541	0.665783
CB.CBv1.2.scaffold1923.3	CbMADS191	CB.CBv1.2.scaffold1053.26	CbMADS17	0.0225346	0.0199513	1.12948
CB.CBv1.2.scaffold1923.3	CbMADS191	CB.CBv1.2.scaffold1498.1	CbMADS9	0.0174608	0.0405162	0.430958
CB.CBv1.2.scaffold1923.3	CbMADS191	CB.CBv1.2.scaffold1573.14	CbMADS8	0.017468	0.0301296	0.579764
CB.CBv1.2.scaffold2731.3	CbMADS41	CB.CBv1.2.scaffold2499.3	CbMADS40	0.0203834	0	#NAME?
CB.CBv1.2.scaffold996.5	CbMADS142	CB.CBv1.2.scaffold996.10	CbMADS147	0.0325738	0.032673	0.996964
CB.CBv1.2.scaffold243.25	CbMADS99	CB.CBv1.2.scaffold243.21	CbMADS102	0.00277137	0.00918848	0.301613
CB.CBv1.2.scaffold243.25	CbMADS99	CB.CBv1.2.scaffold243.26	CbMADS98	0.00554788	0	#NAME?
CB.CBv1.2.scaffold996.11	CbMADS148	CB.CBv1.2.scaffold996.15	CbMADS152	0.0202449	0.0231828	0.873273
CB.CBv1.2.scaffold1498.3	CbMADS11	CB.CBv1.2.scaffold1053.21	CbMADS21	0.022348	0.00994215	2.24781
CB.CBv1.2.scaffold1498.3	CbMADS11	CB.CBv1.2.scaffold1498.5	CbMADS13	0.0325662	0.029979	1.0863
CB.CBv1.2.scaffold1498.6	CbMADS14	CB.CBv1.2.scaffold1498.7	CbMADS15	0.213093	0.347695	0.612873
CB.CBv1.2.scaffold1498.6	CbMADS14	CB.CBv1.2.scaffold1573.13	CbMADS7	0.117456	0.10821	1.08545
CB.CBv1.2.scaffold1498.6	CbMADS14	CB.CBv1.2.scaffold1923.2	CbMADS190	0.0892986	0.13532	0.659905
CB.CBv1.2.scaffold1292.12	CbMADS88	CB.CBv1.2.scaffold1292.10	CbMADS87	0.0212096	0.028507	0.744015
CB.CBv1.2.scaffold1053.22	CbMADS20	CB.CBv1.2.scaffold1053.25	CbMADS18	0.0225581	0.00986856	2.28585
CB.CBv1.2.scaffold1053.22	CbMADS20	CB.CBv1.2.scaffold1053.26	CbMADS17	0.0250912	0	#NAME?
CB.CBv1.2.scaffold1053.22	CbMADS20	CB.CBv1.2.scaffold1498.1	CbMADS9	0.0225346	0.0199513	1.12948
CB.CBv1.2.scaffold1053.22	CbMADS20	CB.CBv1.2.scaffold1573.14	CbMADS8	0.0200054	0.00989297	2.02218
CB.CBv1.2.scaffold1053.22	CbMADS20	CB.CBv1.2.scaffold1923.3	CbMADS191	0.0174789	0.0199017	0.878265
CB.CBv1.2.scaffold1660.19	CbMADS55	CB.CBv1.2.scaffold1660.17	CbMADS54	0.024502	0.00888899	2.75644
CB.CBv1.2.scaffold996.9	CbMADS146	CB.CBv1.2.scaffold1269.6	CbMADS174	0.0240188	0.0829175	0.289671
CB.CBv1.2.scaffold996.9	CbMADS146	CB.CBv1.2.scaffold1988.17	CbMADS193	0.018725	0.0421657	0.444081
CB.CBv1.2.scaffold996.9	CbMADS146	CB.CBv1.2.scaffold996.17	CbMADS154	0.0166645	0.00680663	2.44827
CB.CBv1.2.scaffold996.9	CbMADS146	CB.CBv1.2.scaffold996.30	CbMADS167	0.0124463	0.0277328	0.448792
CB.CBv1.2.scaffold996.15	CbMADS152	CB.CBv1.2.scaffold996.11	CbMADS148	0.0202449	0.0231828	0.873273
Orthologous gene
Locus ID/sep 1	Gene ID/sep 1	Locus ID/sep 2	Gene ID/sep 2	Ka	Ks	Ka/Ks
CC.CCv1.2.scaffold260.31	CcMADS40	CA.PGAv.1.6.scaffold517.21	CaMADS49	0.109889	0.124604	0.881905
CC.CCv1.2.scaffold206.22	CcMADS41	CA.PGAv.1.6.scaffold348.10	CaMADS74	0	0	NaN
CC.CCv1.2.scaffold263.66	CcMADS24	CA.PGAv.1.6.scaffold475.33	CaMADS50	0.00172439	0.0337705	0.051062
CC.CCv1.2.scaffold544.30	CcMADS59	CA.PGAv.1.6.scaffold861.2	CaMADS35	0.105647	0.110358	0.957313
CC.CCv1.2.scaffold348.13	CcMADS17	CA.PGAv.1.6.scaffold637.9	CaMADS34	0.00269724	0.0317228	0.0850253
CC.CCv1.2.scaffold17.11	CcMADS26	CA.PGAv.1.6.scaffold7478.1	CaMADS174	0.117516	1.23219	0.095372
CC.CCv1.2.scaffold539.21	CcMADS72	CA.PGAv.1.6.scaffold911.28	CaMADS20	0.00175593	0.0216101	0.0812548
CC.CCv1.2.scaffold192.35	CcMADS10	CA.PGAv.1.6.scaffold2637.1	CaMADS170	0.510932	1.04123	0.490701
CC.CCv1.2.scaffold41.10	CcMADS7	A	CaMADS16	0.0113332	0.013575	0.834855
CC.CCv1.2.scaffold350.1	CcMADS58	CA.PGAv.1.6.scaffold377.22	CaMADS93	0.00489998	0.0179919	0.272344
CC.CCv1.2.scaffold367.28	CcMADS52	CA.PGAv.1.6.scaffold1676.10	CaMADS89	0.0197985	0	#NAME?
CC.CCv1.2.scaffold247.24	CcMADS23	CA.PGAv.1.6.scaffold744.6	CaMADS48	0.0218816	0.0370446	0.590684
CC.CCv1.2.scaffold41.37	CcMADS8	CA.PGAv.1.6.scaffold100.9	CaMADS17	0	0.0197597	0
CC.CCv1.2.scaffold605.13	CcMADS46	CA.PGAv.1.6.scaffold855.4	CaMADS152	0.00273536	0.026575	0.10293
CC.CCv1.2.scaffold20.20	CcMADS15	CA.PGAv.1.6.scaffold952.1	CaMADS32	0.0324375	0.016439	1.9732
CC.CCv1.2.scaffold361.3	CcMADS69	CA.PGAv.1.6.scaffold683.2	CaMADS127	0.00221402	0	#NAME?
CC.CCv1.2.scaffold361.1	CcMADS71	CA.PGAv.1.6.scaffold683.5	CaMADS129	0.0158138	0.0333388	0.474337
CC.CCv1.2.scaffold242.188	CcMADS37	CA.PGAv.1.6.scaffold337.111	CaMADS73	0.0238048	0.0672342	0.354057
CC.CCv1.2.scaffold559.48	CcMADS14	CA.PGAv.1.6.scaffold497.74	CaMADS30	0	0.0124098	0
CC.CCv1.2.scaffold207.21	CcMADS30	CA.PGAv.1.6.scaffold909.15	CaMADS18	0.109939	0.177543	0.619225
CC.CCv1.2.scaffold306.30	CcMADS33	CA.PGAv.1.6.scaffold763.1	CaMADS64	0.0202784	0.0142016	1.42789
CC.CCv1.2.scaffold545.3	CcMADS51	CA.PGAv.1.6.scaffold900.1	CaMADS84	0.00243606	0.0168783	0.14433
CC.CCv1.2.scaffold114.23	CcMADS62	CA.PGAv.1.6.scaffold1448.4	CaMADS86	0.483137	0.775716	0.622827
CC.CCv1.2.scaffold255.30	CcMADS29	CA.PGAv.1.6.scaffold1184.14	CaMADS55	0.0770202	0.182601	0.421794
CC.CCv1.2.scaffold494.24	CcMADS12	CA.PGAv.1.6.scaffold1238.8	CaMADS27	0.0121272	0.00271616	4.46484
CC.CCv1.2.scaffold259.6	CcMADS27	CA.PGAv.1.6.scaffold111.33	CaMADS60	0.241563	0.592549	0.407667
CC.CCv1.2.scaffold101.125	CcMADS1	CA.PGAv.1.6.scaffold170.68	CaMADS11	0.00398275	0.0145813	0.273142
CC.CCv1.2.scaffold168.39	CcMADS66	CA.PGAv.1.6.scaffold730.15	CaMADS116	0.0528163	0.0285919	1.84725
CC.CCv1.2.scaffold168.40	CcMADS67	CA.PGAv.1.6.scaffold730.26	CaMADS122	0.0218233	0.053086	0.411094
CC.CCv1.2.scaffold520.93	CcMADS18	CA.PGAv.1.6.scaffold638.76	CaMADS43	0.0324314	0.129924	0.249619
CC.CCv1.2.scaffold218.21	CcMADS5	CA.PGAv.1.6.scaffold226.6	CaMADS15	0.0837583	0.118892	0.704489
CC.CCv1.2.scaffold398.88	CcMADS60	CA.PGAv.1.6.scaffold1665.3	CaMADS99	0.00197174	0.00716851	0.275056
CC.CCv1.2.scaffold424.28	CcMADS44	CA.PGAv.1.6.scaffold134.190	CaMADS77	0.00278423	0.00904988	0.307653
CC.CCv1.2.scaffold306.32	CcMADS34	CA.PGAv.1.6.scaffold763.2	CaMADS65	0.102556	0.215138	0.476698
CC.CCv1.2.scaffold89.74	CcMADS57	CA.PGAv.1.6.scaffold478.14	CaMADS90	0.0147606	0.0181552	0.813025
CC.CCv1.2.scaffold365.16	CcMADS35	CA.PGAv.1.6.scaffold86.16	CaMADS66	0.32817	0.401484	0.817393
CC.CCv1.2.scaffold224.13	CcMADS28	CA.PGAv.1.6.scaffold1054.7	CaMADS52	0.274105	1.16597	0.235087
CC.CCv1.2.scaffold367.31	CcMADS54	CA.PGAv.1.6.scaffold1676.13	CaMADS87	0.0562	0.122272	0.45963
CC.CCv1.2.scaffold460.3	CcMADS32	CA.PGAv.1.6.scaffold58.40	CaMADS104	0.0153917	0.0703297	0.218851
CC.CCv1.2.scaffold386.32	CcMADS11	CA.PGAv.1.6.scaffold411.1	CaMADS26	0	0.0245672	0
CC.CCv1.2.scaffold424.30	CcMADS45	CA.PGAv.1.6.scaffold134.188	CaMADS76	0.0130127	0.0086394	1.5062
CC.CCv1.2.scaffold411.1	CcMADS64	CA.PGAv.1.6.scaffold13.17	CaMADS107	0.0232255	0.0397383	0.584461
CC.CCv1.2.scaffold330.25	CcMADS21	CA.PGAv.1.6.scaffold716.8	CaMADS46	0.104204	0.17548	0.593822
CC.CCv1.2.scaffold367.30	CcMADS53	CA.PGAv.1.6.scaffold1676.12	CaMADS88	0.0254802	0.0216426	1.17731
CC.CCv1.2.scaffold192.16	CcMADS9	CA.PGAv.1.6.scaffold252.6	CaMADS22	0.0250894	0.137089	0.183015
CC.CCv1.2.scaffold114.22	CcMADS61	CA.PGAv.1.6.scaffold1021.30	CaMADS101	0.00703096	0.019304	0.364223
CC.CCv1.2.scaffold424.25	CcMADS42	CA.PGAv.1.6.scaffold134.193	CaMADS78	0.00721738	0.00842705	0.856453
CC.CCv1.2.scaffold101.128	CcMADS3	CA.PGAv.1.6.scaffold1561.4	CaMADS8	0	0	NaN
CC.CCv1.2.scaffold491.3	CcMADS39	CA.PGAv.1.6.scaffold714.15	CaMADS14	0.0127014	0.0294155	0.431792
CC.CCv1.2.scaffold361.2	CcMADS70	CA.PGAv.1.6.scaffold683.4	CaMADS128	0.008932	0.0150193	0.594702
CC.CCv1.2.scaffold511.34	CcMADS19	CA.PGAv.1.6.scaffold866.40	CaMADS156	0.00486028	0.0175703	0.276619
CC.CCv1.2.scaffold66.23	CcMADS22	CA.PGAv.1.6.scaffold102.2	CaMADS45	0	0.0232577	0
CC.CCv1.2.scaffold89.71	CcMADS56	CA.PGAv.1.6.scaffold478.11	CaMADS91	0.0205001	0.0561009	0.365414
CC.CCv1.2.scaffold331.18	CcMADS31	CA.PGAv.1.6.scaffold531.15	CaMADS61	0	0	NaN
CC.CCv1.2.scaffold364.1	CcMADS48	CA.PGAv.1.6.scaffold1038.26	CaMADS82	0.0126746	0.0365369	0.346898
CC.CCv1.2.scaffold105.1	CcMADS63	CA.PGAv.1.6.scaffold13.5	CaMADS105	0	0.012397	0
CC.CCv1.2.scaffold562.23	CcMADS47	CA.PGAv.1.6.scaffold504.7	CaMADS143	0.0925783	0.191046	0.484587
CC.CCv1.2.scaffold424.26	CcMADS43	CA.PGAv.1.6.scaffold134.188	CaMADS76	0.0130127	0.0086394	1.5062
CC.CCv1.2.scaffold101.127	CcMADS2	CA.PGAv.1.6.scaffold1561.3	CaMADS9	0.00533573	0.0102918	0.518447
CC.CCv1.2.scaffold559.46	CcMADS13	CA.PGAv.1.6.scaffold497.73	CaMADS31	0.00172315	0	#NAME?
CC.CCv1.2.scaffold365.17	CcMADS36	CA.PGAv.1.6.scaffold86.20	CaMADS68	0.070581	0.0896589	0.787217
