# Supplementary material for: Genome-Wide Identification, Evolution, and Expression Characterization of the Pepper (Capsicum spp.) MADS-box Gene Family
Source: Genes (Basel). 2022 Nov 6;13(11):2047. doi: 10.3390/genes13112047 (PMC9690561; doi:10.3390/genes13112047)
Supplement: Supplementary file 1 [file genes-13-02047-s001.zip › Table S8.xlsx]

## Sheet: sheet1
Table S8. Homologous II type MADS-box gene pairs in Capsicum annuum , C. baccatum, and C. chinense
chromosome	Locus ID/sep 1	Gene ID/sep 1	link	chromosome	Gene ID/sep 2	Locus ID/sep 2
	Capsicum annuum				Capsicum baccatum
chr01	CA.PGAv.1.6.scaffold981.57	CaMADS1	==	Chr01	CbMADS1	CB.CBv1.2.scaffold714.54
chr01	CA.PGAv.1.6.scaffold100.9	CaMADS17	==	Chr01	CbMADS27	CB.CBv1.2.scaffold842.9
chr01	CA.PGAv.1.6.scaffold909.15	CaMADS18	==	Chr01	CbMADS26	CB.CBv1.2.scaffold861.7
chr01	CA.PGAv.1.6.scaffold1561.4	CaMADS8	==	Chr08	CbMADS80	CB.CBv1.2.scaffold90.45
chr01	CA.PGAv.1.6.scaffold1561.3	CaMADS9	==	Chr08	CbMADS81	CB.CBv1.2.scaffold90.46
chr01	CA.PGAv.1.6.scaffold170.68	CaMADS11	==	Chr08	CbMADS81	CB.CBv1.2.scaffold90.46
chr02	CA.PGAv.1.6.scaffold1061.37	CaMADS29	==	Chr02	CbMADS32	CB.CBv1.2.scaffold1529.25
chr02	CA.PGAv.1.6.scaffold497.74	CaMADS30	==	Chr02	CbMADS33	CB.CBv1.2.scaffold616.42
chr02	CA.PGAv.1.6.scaffold497.73	CaMADS31	==	Chr02	CbMADS34	CB.CBv1.2.scaffold616.41
chr02	CA.PGAv.1.6.scaffold93.50	CaMADS24	==	Chr02	CbMADS34	CB.CBv1.2.scaffold616.41
chr02	CA.PGAv.1.6.scaffold411.1	CaMADS26	==	Chr02	CbMADS31	CB.CBv1.2.scaffold816.10
chr02	CA.PGAv.1.6.scaffold93.50	CaMADS24	==	Chr02	CbMADS29	CB.CBv1.2.scaffold385.6
chr02	CA.PGAv.1.6.scaffold1061.37	CaMADS29	==	Chr04	CbMADS59	CB.CBv1.2.scaffold189.74
chr02	CA.PGAv.1.6.scaffold497.73	CaMADS31	==	Chr05	CbMADS62	CB.CBv1.2.scaffold1363.9
chr02	CA.PGAv.1.6.scaffold497.74	CaMADS30	==	Chr05	CbMADS63	CB.CBv1.2.scaffold1363.10
chr03	CA.PGAv.1.6.scaffold1592.5	CaMADS38	==	Chr05	CbMADS62	CB.CBv1.2.scaffold1363.9
chr03	CA.PGAv.1.6.scaffold1592.4	CaMADS37	==	Chr05	CbMADS63	CB.CBv1.2.scaffold1363.10
chr04	CA.PGAv.1.6.scaffold475.33	CaMADS50	==	Chr04	CbMADS58	CB.CBv1.2.scaffold577.40
chr04	CA.PGAv.1.6.scaffold723.9	CaMADS51	==	Chr04	CbMADS59	CB.CBv1.2.scaffold189.74
chr04	CA.PGAv.1.6.scaffold851.17	CaMADS53	==	Chr04	CbMADS60	CB.CBv1.2.scaffold1382.8
chr05	CA.PGAv.1.6.scaffold263.6	CaMADS54	==	Chr05	CbMADS64	CB.CBv1.2.scaffold319.1
chr06	CA.PGAv.1.6.scaffold587.54	CaMADS63	==	Chr06	CbMADS73	CB.CBv1.2.scaffold254.39
chr06	CA.PGAv.1.6.scaffold531.15	CaMADS61	==	Chr06	CbMADS70	CB.CBv1.2.scaffold164.6
chr07	CA.PGAv.1.6.scaffold585.57	CaMADS71	==	Chr07	CbMADS79	CB.CBv1.2.scaffold1197.7
chr08	CA.PGAv.1.6.scaffold348.10	CaMADS74	==	Chr08	CbMADS83	CB.CBv1.2.scaffold581.7
chr10	CA.PGAv.1.6.scaffold1665.3	CaMADS99	==	Chr10	CbMADS112	CB.CBv1.2.scaffold803.18
chr11	CA.PGAv.1.6.scaffold1021.29	CaMADS100	==	Chr11	CbMADS113	CB.CBv1.2.scaffold1119.7
chr11	CA.PGAv.1.6.scaffold1021.30	CaMADS101	==	Chr11	CbMADS114	CB.CBv1.2.scaffold1119.8
chr12	CA.PGAv.1.6.scaffold1104.15	CaMADS136	==	Chr04	CbMADS59	CB.CBv1.2.scaffold189.74
chr12	CA.PGAv.1.6.scaffold1344.4	CaMADS108	==	Chr04	CbMADS58	CB.CBv1.2.scaffold577.40
chr12	CA.PGAv.1.6.scaffold1104.15	CaMADS136	==	Chr11	CbMADS115	CB.CBv1.2.scaffold886.13
chr12	CA.PGAv.1.6.scaffold683.2	CaMADS127	==	Chr12	CbMADS135	CB.CBv1.2.scaffold73.22
chr12	CA.PGAv.1.6.scaffold683.10	CaMADS131	==	Chr12	CbMADS136	CB.CBv1.2.scaffold73.19
chromosome	Locus ID/sep 1	Gene ID/sep 1	link	chromosome	Gene ID/sep 2	Locus ID/sep 2
	Capsicum baccatum				Capsicum chinense
Chr01	TC.CB.CBv1.2.scaffold842.9	CbMADS27	==	Chr01	CcMADS8	TC.CC.CCv1.2.scaffold41.37
Chr01	TC.CB.CBv1.2.scaffold861.7	CbMADS26	==	Chr06	CcMADS30	TC.CC.CCv1.2.scaffold207.21
Chr02	TC.CB.CBv1.2.scaffold816.10	CbMADS31	==	Chr02	CcMADS11	TC.CC.CCv1.2.scaffold386.32
Chr02	TC.CB.CBv1.2.scaffold385.6	CbMADS29	==	Chr02	CcMADS13	TC.CC.CCv1.2.scaffold559.46
Chr02	TC.CB.CBv1.2.scaffold616.42	CbMADS33	==	Chr02	CcMADS14	TC.CC.CCv1.2.scaffold559.48
Chr02	TC.CB.CBv1.2.scaffold616.41	CbMADS34	==	Chr02	CcMADS13	TC.CC.CCv1.2.scaffold559.46
Chr04	TC.CB.CBv1.2.scaffold577.40	CbMADS58	==	Chr04	CcMADS24	TC.CC.CCv1.2.scaffold263.66
Chr05	TC.CB.CBv1.2.scaffold1363.9	CbMADS62	==	Chr02	CcMADS13	TC.CC.CCv1.2.scaffold559.46
Chr05	TC.CB.CBv1.2.scaffold1363.10	CbMADS63	==	Chr02	CcMADS14	TC.CC.CCv1.2.scaffold559.48
Chr06	TC.CB.CBv1.2.scaffold164.6	CbMADS70	==	Chr06	CcMADS31	TC.CC.CCv1.2.scaffold331.18
Chr08	TC.CB.CBv1.2.scaffold90.45	CbMADS80	==	Chr01	CcMADS3	TC.CC.CCv1.2.scaffold101.128
Chr08	TC.CB.CBv1.2.scaffold90.46	CbMADS81	==	Chr01	CcMADS1	TC.CC.CCv1.2.scaffold101.125
Chr08	TC.CB.CBv1.2.scaffold581.7	CbMADS83	==	Chr08	CcMADS41	TC.CC.CCv1.2.scaffold206.22
Chr10	TC.CB.CBv1.2.scaffold803.18	CbMADS112	==	Chr10	CcMADS60	TC.CC.CCv1.2.scaffold398.88
Chr11	TC.CB.CBv1.2.scaffold1119.8	CbMADS114	==	Chr11	CcMADS61	TC.CC.CCv1.2.scaffold114.22
Chr12	TC.CB.CBv1.2.scaffold73.22	CbMADS135	==	Chr12	CcMADS69	TC.CC.CCv1.2.scaffold361.3
Chr12	TC.CB.CBv1.2.scaffold1903.2	CbMADS133	==	Chr12	CcMADS66	TC.CC.CCv1.2.scaffold168.39
Chr12	TC.CB.CBv1.2.scaffold1740.3	CbMADS126	==	Chr12	CcMADS66	TC.CC.CCv1.2.scaffold168.39
